# Supplementary material for: Patients with post-COVID-19 condition show minor blood transcriptomic changes, with altered erythrocyte gene expression in a male subgroup
Source: Front Immunol. 2025 Mar 21;16:1500997. doi: 10.3389/fimmu.2025.1500997 (PMC11968430; doi:10.3389/fimmu.2025.1500997)
Supplement: Supplementary file 3 [file DataSheet1.zip]

Archive with 4 entries (4 files):
- Counts.cvs.csv
- __MACOSX/._Counts.cvs.csv
- Metadata.cvs.csv
- __MACOSX/._Metadata.cvs.csv
