# Supplementary material for: Patients with post-COVID-19 condition show minor blood transcriptomic changes, with altered erythrocyte gene expression in a male subgroup
Source: Front Immunol. 2025 Mar 21;16:1500997. doi: 10.3389/fimmu.2025.1500997 (PMC11968430; doi:10.3389/fimmu.2025.1500997)
Supplement: Supplementary file 3 [file DataSheet1.zip › Counts.cvs.csv]

#NAME	S_1	S_2	S_3	S_4	S_5	S_6	S_7	S_8	S_9	S_10	S_11	S_12	S_13	S_14	S_15	S_16	S_17	S_18	S_19	S_20	S_21	S_22	S_23	S_24	S_25	S_26	S_27	S_28	S_29	S_30	S_31	S_32	S_33	S_34	S_35	S_36	S_37	S_38	S_39	S_40	S_41	S_42	S_43	S_44	S_45	S_46	S_47	S_48	S_49
EEF1A1	89850	43982	200013	295400	212076	59985	77744	71109	99319	48335	87621	70544	57350	107934	119505	91607	79260	126360	78061	30531	57943	158429	134237	94174	111043	141621	53578	173253	56069	72255	72967	86722	81211	93398	135677	115858	86750	142660	130468	134873	124767	232625	72302	125330	82468	46193	141952	52892	166771
MT-CO1	77402	57242	191940	203948	156421	120192	70542	80028	90792	85570	110777	63725	118775	87043	101808	77055	77663	100453	85400	87642	127197	195511	158281	108769	167401	93718	47896	206443	75798	76841	147179	83475	127294	89461	115010	100253	137926	131865	69747	119236	125158	157807	125907	89207	100093	83104	149934	57625	102207
ACTB	101186	55207	128321	116919	130728	110642	95030	79390	74693	83939	108430	51991	185177	92394	89658	106818	75670	55443	76625	86082	104449	70790	129986	115500	123151	114964	22692	164066	79861	64945	151292	61273	64767	68070	54924	111797	102386	120403	54090	84452	105522	150906	99659	82345	79606	58423	150027	54056	94043
B2M	68462	27366	108680	180034	131073	41805	71819	68913	88210	52923	61473	49512	70774	75297	64834	64278	62985	89313	60451	51076	73076	98367	107232	87612	87587	135304	40444	127707	64033	76197	57145	72866	85635	99315	78228	88389	76758	114621	69374	95469	90417	128842	74393	98700	70142	50876	124546	62283	133760
MT-RNR2	71080	43325	99387	165746	127202	39537	78012	104261	89361	68144	71435	46133	120505	52837	68892	52364	102106	96542	115874	42379	74038	124672	99062	78503	57924	112321	60683	147860	56037	59244	71072	44143	68980	95687	96192	99062	108387	108035	52631	91578	98855	87500	76037	90615	61257	44749	149807	76038	73742
FKBP8	107586	99555	94956	57946	87926	49606	96088	73818	96366	129795	74086	88064	64863	63853	69723	49061	71887	74401	67294	101390	118267	87096	53407	60339	57928	73947	52610	92178	94107	73013	82446	86101	35369	107183	115954	74868	236077	65228	65541	57833	101715	64305	88228	84458	51795	42223	60834	94696	71955
HLA-B	76048	42929	75035	101922	65372	61485	42858	68573	44351	60950	55487	35142	107293	106610	72181	59633	66711	70941	40531	94732	63898	53245	87396	129883	63809	111509	45120	150663	64850	73401	113647	73976	33383	78478	43550	74542	95467	115373	48901	61352	95570	71385	89157	111184	42635	32899	137563	32295	94342
FTL	56563	45915	67338	113662	82244	34363	74964	56224	64034	59068	61834	43720	62497	51676	55265	42553	49830	66953	63550	41002	62618	63573	62431	60939	80103	100598	50910	84956	43210	53923	56178	52204	49475	70037	64435	56404	128548	60664	51322	62999	69134	76848	62459	64644	50256	46109	74345	69335	75552
S100A9	49481	14831	52949	141546	81387	20206	79096	51883	90966	29567	56826	43282	112054	53235	56072	46839	40313	85600	68287	32543	53953	29892	61555	58626	22206	104877	49049	80407	47552	71796	40816	54698	30791	66391	56983	70714	73512	58875	51969	59213	63686	83722	80611	90605	48361	17446	82243	72439	67557
HLA-E	51241	26827	63077	78294	77170	53375	46715	47206	46355	47847	52661	34339	72345	54978	46246	55200	40464	37252	40689	50166	55578	46586	71888	71871	52570	79749	20295	95565	47412	41970	68281	42658	27557	63336	35246	60515	60767	69609	30392	49137	51465	79043	66609	55848	47726	24499	91722	37345	51032
HLA-C	21900	31024	95391	58747	61523	26967	36828	57169	33565	41907	15190	31150	67941	56620	58396	29220	40637	38578	36811	77712	19624	24061	89513	102010	34596	88511	22524	22548	49701	82078	95805	65247	27213	38254	40428	30133	63354	45101	36886	53090	83250	67729	58001	55911	31454	18479	142220	24993	47778
HBA2	75831	44360	51286	36720	29201	51900	94376	80238	47915	63946	48767	68668	70454	38233	34403	40728	51220	48192	58344	68146	70561	53666	37799	49634	99433	46153	63274	36222	43098	51564	87092	46357	83985	36873	46927	48544	189788	62186	38346	45985	44026	49436	69334	49134	44757	34736	39926	45474	66973
MT-ND4	28060	25863	79792	83105	67878	58469	26559	36024	41086	35313	45635	25633	55994	40822	52088	39085	37520	45718	44634	38280	52133	105703	56018	56705	68720	43350	21464	91754	36206	27666	61810	38008	57001	44038	47691	42498	57623	53493	28280	56652	49482	68660	51021	38791	46746	36800	59777	25939	31518
TMSB4X	44870	20993	56016	83703	58032	27441	37316	37824	42649	35266	37426	30192	43801	41810	36015	35408	37646	42063	33272	27788	42284	51960	59323	46117	52323	67597	28742	73049	27960	35634	47478	36326	35426	45014	43155	49019	66961	52240	39471	47921	46113	67258	46036	55264	38564	25020	64445	28466	65659
CSF3R	31771	14178	42752	79497	70548	28909	39959	33567	41697	25284	49419	30023	69303	51344	42637	51004	36256	35456	34349	33461	36710	12512	56787	63039	40680	69940	10730	78610	42257	42421	47299	29317	23868	46001	27424	51588	32810	54223	22604	36879	52069	58724	58248	49184	51734	23332	62916	35485	34898
CD74	30647	20500	52530	55752	42811	51009	20862	19171	27242	30412	39527	19870	43141	31658	36134	29746	28174	25620	18991	33523	34155	37377	47195	31785	39917	40825	15832	67328	25201	17751	50461	32448	19177	19028	30490	38591	64386	32812	30187	28246	38460	59457	31355	33308	29800	20797	36897	17193	35858
PSAP	39568	19351	42259	53018	46731	40145	29372	27287	29140	32932	42060	20532	60717	37252	34635	33807	29198	22728	21617	45375	35544	17974	49208	40021	38768	56928	10442	56629	29911	27173	51597	31444	21652	25638	29438	34202	48368	40264	25897	29833	45413	62318	42025	32752	31605	23617	45534	20918	43143
RPL13	33756	17656	55583	76914	45694	25396	31485	24558	26149	18562	23242	24816	23966	30745	33590	28985	23836	35940	26287	9747	24042	42263	36579	28373	35409	44381	32907	41711	16512	21650	30740	24282	22089	32058	33100	36962	49325	35744	38039	40805	31508	73105	31812	49969	19031	13492	44867	13543	55303
MT-CO2	26129	18731	49667	56500	43633	35419	24265	28562	30988	28257	32276	16148	39585	31258	34616	22409	28478	32735	33865	26676	38910	75738	41561	35665	45389	35198	22783	56417	22280	19914	50307	30629	39066	31650	33281	29433	55730	42614	24935	35532	37728	53510	36372	38182	30800	22344	45873	18917	36004
EEF2	23360	21727	55457	67781	50852	41372	23541	17489	25001	20365	26394	22321	28911	33414	34601	32548	24297	27442	19081	20274	29829	41669	39807	32731	36515	28200	12065	62329	21750	18091	36418	26413	21391	31402	33216	30257	38539	32987	21408	32231	32479	58383	30979	26459	25583	17997	43359	14528	31875
SLC25A39	43779	43870	34535	17123	41257	37611	44487	31584	54508	64496	32180	59276	26784	29713	24423	19902	31956	33016	36410	39513	51418	36404	22326	26068	27891	20666	21301	43206	49541	36703	29666	52482	26401	52203	58301	33564	93638	25941	34589	26501	35270	24241	40787	31814	28845	28672	15133	34687	26466
TXNIP	29329	17471	43537	60581	61595	29041	22790	25402	23842	24180	29677	17957	30550	38447	30494	35444	27490	19370	18992	19459	23955	19165	37688	45070	41299	51899	5994	49046	26348	17442	48802	17279	17237	34264	19740	35887	26440	50416	19750	29680	34560	45866	29530	29060	28267	18246	41594	22820	22328
HLA-A	31355	18585	27524	36745	43812	33940	30266	27633	20874	25314	17054	21700	53282	29318	24238	21665	28204	24412	19043	28872	28385	23126	32822	47005	26807	53711	17272	78794	20293	27938	35772	25491	13995	27653	22494	28772	45041	54011	26760	33747	36325	45322	37696	31738	32364	15277	30815	20091	35873
MT-CO3	19169	15060	49717	58771	42865	30154	18664	25192	29791	21710	29233	16038	30474	26142	30328	20688	25463	30545	33086	20904	34577	47379	39376	28683	35534	28104	17848	45859	17265	18593	41579	18974	27627	26566	30105	28785	44419	39440	21922	38891	30971	41697	32024	29478	28613	16378	43139	20681	32381
MT-ATP6	20150	16682	57875	47009	39481	38550	16620	25330	25674	23806	27836	16642	36419	26688	31664	22894	22913	30513	30182	26636	37966	63947	34970	32365	39106	23935	15568	52764	23646	18240	42526	23149	33605	26990	29132	25883	50011	36921	19530	34065	29581	40702	35669	26473	26736	21825	38871	16353	26797
MT-RNR1	29212	14888	30394	63864	37076	12023	26597	37619	30818	27970	25290	17726	42997	18454	24051	16367	39211	34269	48682	14618	27761	32553	34547	29597	19587	43652	27924	53721	19710	22891	24489	15166	26437	32908	31636	34512	41265	39263	21474	30130	37464	25057	26866	37132	23886	14965	47354	31994	28146
RPL3	25063	13235	51285	73050	49402	18125	21554	20262	22531	13992	22854	21262	16205	25793	29433	23539	21212	30691	22227	7998	16123	39983	32647	27607	30696	36303	20863	42194	13707	17694	22515	22720	21549	24529	30918	29694	32351	37725	32568	35887	28753	58389	23474	37413	19236	12102	36856	12950	39321
MT-ND1	20389	15377	49423	54173	32889	33722	15533	29253	24439	23274	26525	15652	48204	26154	27968	21229	27514	27303	36578	25400	30878	51414	35585	38368	33199	26230	17866	64130	24013	16879	33534	17787	31898	28250	29407	30248	57970	31125	17105	39868	26682	34673	34824	25896	26406	22829	40101	19784	22515
IFITM2	25899	11274	23924	41372	39165	20322	29083	25469	26971	21530	23328	26496	51277	28633	29956	40106	21506	23312	31117	31287	48010	10085	32729	52303	25805	40328	14087	51989	34153	32590	32719	27535	23834	37405	18359	28033	27198	29482	17715	28254	25363	33231	44042	47832	28713	21545	40352	21833	34440
RPL13A	25210	10746	47468	74277	45884	14330	26347	19556	23216	13030	20821	17217	14234	25281	26736	21813	20527	33548	21366	5933	14118	36607	32124	21835	22718	41953	21939	33979	11129	19422	18410	18932	15177	22083	32831	31942	31231	34619	39913	33058	31301	56842	18721	39747	16856	9954	38449	12992	47344
MT-CYB	16720	14161	51610	52154	39813	38103	17324	22980	24403	20584	27835	15234	32104	26914	29772	21763	21012	29486	28844	23469	37013	61577	36363	32857	39568	23750	12044	53192	19511	17811	39007	19066	34712	23885	29548	25700	36325	35399	19718	34560	32291	37522	34978	21569	27889	21923	35978	15073	22840
OAZ1	34209	22644	35684	35366	32665	20644	36731	27880	36644	39027	27794	33480	29990	26343	21261	21336	22807	27300	29918	25359	29767	30468	33413	28556	28278	27773	22711	38812	27087	29039	29087	26709	20509	40137	34519	25514	67073	28158	21759	31235	33511	29975	30814	32427	23934	21638	29287	23491	37379
ACTG1	26988	16820	45201	45185	40333	30665	24166	20566	21892	20533	27053	17160	33348	28109	25487	26379	22663	19814	19155	20067	24833	35822	38886	29948	35784	34730	9288	47191	18021	19477	35567	18903	21263	21470	21746	29848	29215	34652	19724	29132	28323	47569	24371	24580	20937	16826	44905	14884	32147
MT-ND2	17475	16529	44020	46924	31817	33059	15217	24795	21403	19919	23755	15427	32764	25805	27963	18654	21191	27225	30446	21051	27900	53935	29556	32557	28003	23238	13779	49733	18665	13590	30928	18118	24862	19359	26016	25603	45260	32560	18124	36375	24836	26162	29952	22237	24737	16077	32968	15120	22442
CORO1A	29626	14671	34597	39217	39235	25836	28485	22067	19841	21239	26787	17086	40597	27126	22965	28245	22199	19349	20213	20388	26144	22019	35511	31794	22647	38802	10749	38926	19207	19072	41108	16395	11390	22747	17729	32099	34131	31625	17740	26437	27810	43336	30070	25953	21352	10309	44896	15090	27213
HBB	29793	27501	22605	15517	27244	15131	33728	29017	47842	46778	16036	51585	18098	18195	17250	14031	23206	25390	28298	29915	28523	24111	20781	16834	45197	10949	16903	24513	48437	26125	16007	33253	53926	29565	51625	20209	182515	27465	29664	24768	20067	17093	37464	24156	18375	66174	13302	37744	25743
LAPTM5	22673	12838	29969	38200	36542	23990	20475	18244	20951	19434	26492	17265	34810	26063	22994	28322	20231	16573	17767	19015	23106	16425	34755	30878	33329	36206	9484	39296	21078	18090	32855	19197	20353	24530	17881	26390	27541	28498	13915	21276	27689	39915	27397	23629	20806	18349	33098	16004	20893
ITGB2	22688	10802	31881	28550	32020	25473	21282	15481	19356	20589	25990	13648	43601	24256	22107	18937	18530	15455	12967	24628	21429	13676	33064	30352	18467	27674	5219	41505	19240	16710	33200	16977	9455	13603	15017	26269	25041	24017	12223	18705	26191	35645	26601	17980	19277	9324	28629	14261	18396
RPS2	18769	8935	33750	51689	32187	13180	17360	14576	15844	9883	14252	13504	13194	21319	19048	16050	15450	27960	14807	5852	12449	28750	24653	18840	13060	27542	16582	23166	8998	13228	15285	14263	9176	18415	21742	23475	27089	23514	24924	25791	20089	38840	15111	28572	14357	5722	28350	10903	36334
UBA52	23663	14824	29300	31665	27572	11124	21415	24301	20829	21649	20239	16012	16223	14925	17377	16764	18553	27724	22443	11812	18734	28134	17261	19087	18971	28354	26631	25554	17415	18485	20226	15313	12915	17577	23240	25445	59661	22446	21067	22078	24256	27178	19066	23269	13354	13200	26366	19618	22263
SLC25A37	21327	19792	21396	26740	30304	11508	22758	23502	31381	31121	20212	27501	20117	18539	16447	17820	25478	19416	19898	16861	20092	18181	17624	18755	19401	29581	12255	32315	24464	20497	19077	14916	11829	21986	30899	32301	49944	21348	21189	17839	30452	22096	22079	20620	19096	15634	22086	26722	18131
LYZ	15629	10903	26134	40956	44033	15824	10282	7956	31246	16654	19095	11045	30481	12237	18486	12004	6152	20532	9237	29380	29230	15674	14270	9228	20562	19298	4559	51272	17523	20528	26931	21774	13314	17047	25955	24209	27951	27368	17478	14213	11895	35631	9639	15286	17160	13099	11763	10651	15260
RPL10	17098	10648	35369	49865	29995	18863	17454	10383	14798	11222	14836	13528	16503	19238	20816	17214	14864	21483	14899	6923	12592	27085	27311	17953	13805	25887	11351	28079	10408	13201	19915	16146	12328	18147	19808	19371	18572	19415	15264	24505	21601	39588	18424	22409	12721	7716	26801	8774	20381
FCGR3B	16289	7255	15001	32389	32320	15794	19848	18752	25469	12511	18937	11791	30131	21591	21209	23478	15460	18096	15753	20510	23974	9041	23023	30890	21016	53535	2401	40340	24675	8030	15139	24491	17541	27286	20204	22385	22922	34234	10580	27373	26430	26524	11475	22007	22054	12977	39811	19565	15532
ITM2B	18108	8681	19828	34194	31756	14849	18033	15916	21663	11169	15583	11625	26163	23311	19344	21518	16576	14693	14085	15149	20809	11031	25870	28080	28638	30257	6975	35319	20300	15825	17445	19123	23013	29711	17204	21089	17372	23016	12645	18592	21119	31489	21588	21765	21501	15572	27412	14167	25719
TAGLN2	20948	12675	15394	26262	37907	18952	19212	18879	15950	15385	19879	16298	18016	19460	17725	20548	18320	15252	15722	13563	20028	8205	28545	28091	18031	22340	8088	42106	18808	12911	28625	12660	15204	31294	17850	21863	21076	23110	11833	19430	24506	31293	22272	25421	17800	12032	23923	11544	17489
VSIR	18873	9130	19958	32394	24892	18697	19318	15834	17412	14146	19146	12747	32091	22748	18434	20064	16019	12899	16352	16498	21609	8724	27332	29199	16007	30841	8626	31723	17964	16027	28369	16612	8307	30540	13277	21183	22653	20852	9818	16433	20735	27027	27412	20969	17212	9122	26231	15051	17469
CTSS	18431	7876	20828	34146	29934	14406	13386	13123	19483	11619	18654	10695	23408	18832	16257	16115	15075	16013	11185	16962	17098	12744	26874	20870	24664	28456	6527	31827	17528	13936	18281	18216	17692	18887	18398	19770	19684	21505	13333	16249	22141	35099	19112	14898	19983	15162	21441	12732	25675
RPL4	14910	7846	30187	48927	31852	10887	13067	11885	15439	8581	14123	12996	10152	16659	19211	14096	14037	19919	13800	5385	9920	24820	20219	16380	21797	21721	11743	25448	8960	11610	13008	13988	15931	14031	20416	19997	18091	22481	20434	22114	20222	38748	13526	22319	12377	8932	24748	8925	24298
FTH1	12514	8460	18850	37919	25212	11374	19510	13711	23566	10802	16528	13923	17873	15634	17123	19636	15270	19025	19303	13095	20274	11284	23088	22709	19460	25689	11502	29568	16033	14732	16725	19093	21034	24084	18246	21627	17735	19997	13383	18385	21611	24862	22535	26331	16553	15477	28052	13067	21018
MT-ND5	8710	9813	37609	35454	28509	25486	8679	12927	15587	15053	21743	10040	27191	14260	17495	15522	14269	17847	15349	16106	19097	40476	21465	20166	26038	13140	4960	41677	15104	12477	20884	14421	18875	16840	17124	17066	17784	20058	8223	21167	21845	25746	19869	10311	19375	12904	26804	9185	7513
COTL1	18151	9104	19169	30398	22656	15694	17357	14839	16571	14668	19784	11330	25362	19109	15876	15938	13327	15065	13943	18151	21971	16552	23176	22868	18024	23085	7899	31984	15977	12529	23655	14278	11434	16878	14286	18622	25286	18761	11867	17635	19032	25562	18964	18567	16592	10101	23900	12604	21777
LCP1	16156	10616	22208	24261	30638	20854	16399	13421	14869	15763	24349	8585	36888	16796	20125	24519	17793	9660	12571	14127	15624	12032	22377	20772	22379	26018	3079	28550	15419	11437	24761	11530	9357	14139	9608	22457	14980	25280	7994	15251	21206	25054	17084	13065	17049	10221	31211	12354	10741
S100A8	13432	3339	14945	36007	23759	5018	19619	14675	25104	8140	14941	13141	31367	15377	12759	12698	10100	26436	17947	11480	16099	9280	16515	16945	6410	25468	12203	20178	15652	21072	11175	15500	10756	18204	16769	21937	21754	16290	16422	16544	17549	21803	24719	28463	12413	6342	22399	20482	21001
MYO1F	18950	7861	17919	27477	28251	15168	19772	15248	14771	13257	22550	9957	31937	19404	15225	23271	16503	14311	14585	12952	14056	7518	24010	21773	15692	29872	5517	27232	14685	13310	27130	9439	7679	16047	12574	25199	16149	25680	9014	15307	22688	23820	20521	17086	16052	7470	29356	11487	14009
RPL28	16526	8837	26393	29010	17527	14859	14682	11561	12540	11318	11794	11194	14180	15374	15066	12108	10391	16560	12114	9360	14677	21756	18200	15841	17525	21838	16370	21249	9927	10894	19870	13691	11572	12694	14439	16085	27362	16368	16720	17371	11799	27981	17195	20896	9597	8056	21658	7306	27210
RPS3	14648	7572	27967	39442	26446	9460	14174	11275	12828	7749	11341	10763	9246	15551	15337	13528	11407	18627	11284	4389	8824	20103	18977	13429	11451	21204	10575	19650	8194	10857	12119	11761	7670	14594	17381	16295	20575	19238	17925	19598	16110	30354	13028	20978	10089	4664	20472	6514	24906
RPS9	14681	6118	21088	33233	23175	8589	12599	13627	13045	7306	11360	9586	12057	14662	15563	11599	10369	19561	9725	6642	8857	16944	15866	13253	11768	20708	11076	19732	7463	11578	12962	10330	7288	15916	13330	16539	19553	16620	16494	14640	15788	27001	13910	19320	10207	4666	21969	7944	27964
ARHGDIB	13250	8134	19273	26813	23238	13418	12165	11296	13479	9792	14172	11548	17887	15949	15295	14522	12972	11703	11109	9777	14891	13595	20386	19580	15274	20264	5777	27610	12631	11133	18322	11814	12331	18067	12967	16228	17579	17723	10190	16243	17422	24818	16195	16510	13455	8790	19396	10312	14189
SERPINA1	14177	7008	14142	21060	15849	14176	13713	13000	16612	12178	14984	10789	30419	17856	16660	17885	11320	12357	11559	17893	17272	6410	20396	24754	13727	24204	5848	33308	18544	13484	20692	16912	10183	18881	10057	14519	16661	14703	8920	16171	14549	23782	21668	20427	15652	9352	19905	10326	17200
HBA1	21527	15688	13874	9567	11588	15587	23985	18161	19920	31030	13142	17421	14284	9700	9818	10230	16027	15005	21157	17883	21955	14705	10571	14264	18804	12350	19629	16210	26363	13917	18665	17406	22655	16764	20063	15068	68598	17682	12958	13905	12183	12528	20700	18571	14541	20904	8307	16670	13764
SRGN	11452	5386	13792	23631	28260	8413	13779	12514	19690	7144	12026	9678	20400	16289	11553	14604	12003	14299	12512	8965	17440	9003	17059	21695	14014	22662	5227	34009	13897	14678	11102	14961	16107	24543	13679	15409	12094	15114	10725	15514	15880	20286	16156	18661	14848	10781	19919	15651	24151
PABPC1	11354	7130	24181	28404	24276	15640	10283	9559	12417	8331	12542	7686	12847	14926	14525	13577	11025	12081	9009	8487	11790	16997	18375	15713	19469	16083	4830	28266	9363	8375	14912	11839	11940	11448	14623	15796	15485	17179	11513	15103	16715	29253	13251	12828	10903	9219	20539	6835	16770
RPL8	13228	8053	22806	29187	23205	8816	10781	10080	12859	8180	10228	9440	9945	15551	11279	12729	11108	18129	9964	4755	8314	16727	17582	10958	11182	19937	10551	20468	6561	9508	12274	9722	6868	12691	18199	14661	21428	16899	14385	17728	16350	28275	11947	18989	10575	3776	22719	6199	20984
NAMPT	10696	5489	11034	25727	24438	9386	13667	14142	20812	7215	14012	8918	33100	14996	16906	22631	12726	10710	15489	11631	18597	3973	18368	30621	16611	22027	2827	30344	13571	14481	13917	13775	13810	20024	8662	16560	8116	17017	9349	13336	15904	22053	20163	22307	16667	10516	22310	14233	14363
MNDA	13034	4870	12868	26416	20660	8655	12503	11961	19040	9214	14469	8901	21693	12602	14243	14666	12931	11967	11674	11888	15719	6119	18098	20494	16318	24905	5905	25636	14930	13914	12946	13458	13561	18308	10801	17525	12728	17323	8944	12731	16770	20879	16147	16415	17390	10426	22758	13932	15306
RPLP1	13044	5788	23808	32575	19363	8391	12391	10538	11692	8041	11875	9755	8784	12851	12702	9563	11252	17537	11137	4587	9410	17600	13670	11634	15473	21643	12035	16492	5993	9607	12288	12177	10103	11249	13067	15164	23889	13719	19090	14720	17644	24074	11503	18137	8287	6814	18287	7637	20810
FLNA	16506	9888	23666	14338	23738	19812	14714	10101	7793	22964	22603	6121	22476	11426	10705	17800	12862	6286	8544	10590	10131	11066	26763	12185	12049	17440	2332	19153	8510	7472	33819	4918	3450	5738	6716	20506	11627	31248	5456	13747	18824	18365	10836	8823	9948	4169	26695	5425	6420
GYPC	15624	14755	16256	15217	14482	6387	17540	14465	18859	21770	12187	19341	10629	12410	14701	7668	16157	17660	16737	13069	16375	20550	9289	10447	16817	13000	14037	17138	11791	11598	10457	17369	9026	22777	25577	13193	39907	13808	16646	12851	19627	18647	16023	14054	14885	8977	10667	11723	10803
RPS4X	9534	7135	18094	33350	23141	12266	11485	9702	11544	4977	7379	10367	7250	9609	14899	12665	10874	15134	10459	5279	10212	19792	15891	14126	11546	18058	10216	21062	7196	8901	9680	12665	12330	13413	14429	14817	12930	16123	16430	17098	10368	29729	12658	18123	9171	5140	17806	6147	14961
FPR1	11713	6082	11747	26666	20717	11956	12521	13191	16272	8389	14442	10580	28677	16370	17222	15967	10753	11112	13085	15272	17743	5606	16323	21940	13286	19809	5416	24885	15143	13582	14503	14062	9917	20108	8661	13877	15545	15475	7526	12158	15077	22356	22937	17767	15575	9995	18558	12132	15533
FCN1	12898	7159	21334	18551	15143	14197	13157	7361	11224	13384	15848	9655	26252	14810	11896	14042	8052	12209	6209	22453	17557	10546	16679	11493	7602	20723	7168	23763	10429	6162	17959	14889	4281	9051	13325	11738	26890	18699	9366	8905	15500	23797	26778	10911	8484	4497	14456	10200	15876
SELL	10937	6853	16354	18851	16516	12812	12652	8518	10126	10759	11748	8337	27114	11217	11770	14601	11774	9300	10526	13868	16123	10137	15554	16768	16614	20448	2507	27880	12670	13409	12832	11666	11284	19206	9679	14056	13372	13187	8665	14397	15213	17976	17099	11282	10938	9007	24281	12238	9521
RPL18A	12256	6863	21636	31100	18041	8995	13275	9232	11120	7566	9833	9713	9606	13313	13504	11302	9033	14536	10057	4395	9220	16180	15717	11355	11332	18134	11258	16056	6419	8749	12521	9689	7028	13068	13714	15582	21725	13550	13244	15985	13392	26024	12209	17635	8225	4587	18933	5692	19984
RACK1	11511	6525	21944	29564	19939	10815	9952	8441	11150	7455	10296	9963	10656	12626	14089	10607	9769	13781	9282	5934	10042	18313	15712	12850	14416	14935	9924	21101	7203	8403	12044	11802	9804	11723	13298	12233	21003	15017	12079	15205	12812	25264	12239	15810	9905	6461	17155	6319	17048
CYBA	15580	7164	15458	20892	17967	10141	14617	10498	11525	10896	12800	9138	20678	16125	9061	14079	8974	11412	8247	12382	14938	9879	18237	15345	9337	17642	8981	19499	9548	11607	19141	10641	5981	12083	10478	15374	26749	15361	10630	11911	13359	20275	19786	19880	9709	4270	18200	6735	21492
H3F3A	10751	5095	13613	24427	18329	8717	13901	12101	16349	7466	10966	8244	18292	13672	12940	14618	10130	11737	11164	10219	16048	8440	18819	17002	13388	17743	5564	24006	11550	13902	10579	12395	15147	21778	11998	14021	11610	13184	8498	13000	13607	20252	16648	14574	13207	9013	19344	9416	18714
ARHGAP45	14579	7811	18189	19790	20324	14780	13531	11181	9793	11457	13908	7763	17932	14247	12464	16479	12279	8723	9738	8434	11176	9680	17101	14080	12165	18554	4113	18606	9216	9170	18901	7288	5017	12338	8575	17154	13177	20752	7598	13373	16077	22395	13824	11962	10809	4738	24822	6471	11829
TPT1	8633	4164	19760	34242	27255	5004	11034	8367	14482	5907	10381	8649	5498	9094	11738	10458	11294	16667	10252	2874	6422	14770	12137	9097	9483	21332	9362	14174	5811	9184	7105	9285	9742	9539	16540	15280	9968	19711	15809	16167	18707	25770	7142	15325	7723	3886	17602	9129	16617
NOP53	13078	6622	21784	26404	17833	10222	10640	10047	9352	6471	8194	8866	8220	13278	11640	11961	8802	12641	9751	4063	7613	17566	16193	12857	9182	15503	9933	18065	5751	7750	11608	9026	6119	10406	12251	14130	16479	12911	14238	15508	11346	27089	12268	18014	7839	4200	15232	4454	23542
RPLP0	10922	5227	21820	32103	19406	5761	9902	7643	9843	6328	9732	9337	7177	12546	12862	9140	8626	12668	10348	3311	6135	17337	14356	10200	16574	17560	9217	15967	5406	7562	9207	9016	10831	11510	12714	13378	15999	13749	14365	14271	12362	23109	8994	15480	8590	6870	19261	6195	18609
RPSA	11202	6212	18694	29996	20074	5713	11155	7771	9251	6122	9450	8633	5772	11737	12653	9001	8545	14907	8608	2575	5824	16151	13397	10423	13886	17463	9811	15246	4974	8079	8406	9841	9221	10746	12627	13112	13109	16356	15818	15971	12565	23470	9463	18067	7734	5753	18286	5330	19103
GPX1	14228	14148	12929	12493	14291	7479	18042	10195	16241	24594	11683	17669	12096	11531	9180	6184	10701	14505	8319	14416	11464	10184	15982	9172	8771	11024	13471	15891	11074	12305	13294	10842	8545	13544	22754	11731	35604	11357	13091	10249	12233	13988	11537	14849	9893	4863	9451	8295	15717
SPI1	13999	6147	10928	18858	14943	12136	14737	12278	11763	9819	14362	8206	26557	14665	13048	16071	11423	9466	11657	12939	16621	4722	18033	17683	9589	18692	5296	23801	13234	11509	18195	9334	6105	15313	7969	14286	15256	13329	6881	11132	13464	17886	18736	16682	11744	5421	23217	8511	13425
ALAS2	10256	24967	7770	7234	6759	11224	30482	9738	79410	16904	8664	54679	4648	6197	4595	17872	15359	11017	21700	15118	24195	9705	12502	5988	15858	3235	6613	7718	22415	14158	5341	43747	25059	10719	22292	7596	16143	10531	17047	10033	9217	4400	16362	8501	8595	20113	5300	13178	9009
ABTB1	14294	7341	12174	21289	18386	9225	16732	11440	13322	10669	15880	9229	19115	15602	11403	14113	11679	11858	12656	9175	11561	5863	14902	17230	11085	18902	6008	22137	10246	12545	15174	9299	7471	17264	10056	16035	18095	16709	8458	11742	15800	17465	19174	15807	12429	5394	16619	9405	15266
UBC	12916	6819	15135	19782	19897	13557	10318	10262	10674	11008	13569	7495	16821	13296	11905	11826	11741	7673	9636	10007	12343	9330	16389	16609	19630	17822	5092	21763	11650	8621	17772	10028	10288	12795	8441	12577	19463	17380	8836	12681	14383	19518	15381	12109	11047	9059	18178	7854	14110
GNAS	10347	9087	17723	18288	21238	10549	9485	10849	11415	15338	12315	8781	15731	9447	11750	12131	10526	13322	10103	10505	13781	13572	14225	12869	13995	13642	5094	22069	9919	9157	13157	9764	11360	12354	14689	12428	19066	16852	8548	13082	15591	18301	11375	11131	9798	9627	15376	12856	9843
GUK1	13348	12431	14315	12986	13329	6546	19408	11980	18475	18740	12275	17487	6868	10758	9402	7195	8611	14206	11124	10134	19082	15341	7761	8901	10329	10435	9976	12323	17351	12562	8866	16799	10443	22081	25719	13249	31223	12570	10819	9276	15585	11622	15369	19333	8346	11224	11408	14693	14163
MCL1	11252	6496	12792	21397	28675	10276	11311	10079	11491	8368	13958	6929	14505	13425	12897	15991	12227	9062	8414	9219	10149	6502	16749	16953	13407	19982	2610	21861	10394	8238	12636	7700	8070	13397	10517	18267	8042	17842	7922	11061	16444	22829	12262	10951	10885	7402	21264	9303	10837
RPS12	11600	4688	18741	27062	18755	5801	15361	12687	12119	7897	9725	8844	5790	8563	10489	8315	9283	15550	10548	3316	9042	13876	9670	8851	11531	21926	9833	12471	7047	8796	9610	8691	9383	8567	13419	17770	16851	15342	16309	15305	18245	21392	7949	15871	6424	5804	19049	10132	16774
RPL7A	10030	4857	20854	30169	20039	7305	9652	7901	9552	5871	9262	7927	6768	10552	11648	8869	8350	13533	8379	3736	7062	15990	14458	10121	12543	16471	7359	15706	5335	7985	8944	8940	8371	10283	12291	12823	13502	14423	14338	14783	12845	21762	9079	15034	7966	5167	17239	5713	17498
JAML	13636	4369	10966	21363	18781	8582	11187	11568	12512	7663	12284	8331	18585	14361	12202	13240	10074	10199	10753	9991	11612	5168	13999	16974	12912	19598	6996	17094	9680	10787	16163	10280	8332	9040	8066	15189	15739	15493	9725	10115	14022	19253	16263	14345	11866	6905	18807	8428	13578
PFN1	12744	6700	17161	17336	15089	10807	10587	9852	8944	9422	10118	7975	14348	12635	9906	11071	8876	9550	7468	9709	14396	17162	17522	13479	11070	12968	5918	18124	9499	9372	15912	9078	6189	9652	9007	12301	19639	14203	8087	11923	11630	17451	12446	13612	10104	5125	17189	5779	19307
EFHD2	12975	5112	13761	18612	15863	9326	12831	11631	12059	9788	13141	6862	13933	12682	10612	14820	9866	9818	9544	8714	14065	8248	19753	14634	10054	15408	4779	19086	10483	9803	14482	8452	6076	10276	8438	13830	13775	15443	6987	11576	12444	16734	14580	15213	10849	4930	19430	6905	16154
TSC22D3	11937	6353	10353	23892	24319	7575	10646	10325	9958	7021	10460	7576	7738	14026	10442	12134	11163	8343	7510	6973	8682	6542	13063	18484	12247	19120	3841	19419	10569	7107	14703	5308	6452	16984	10183	15109	12598	19552	9164	9559	14955	18977	15736	14669	10016	5395	12925	11310	11934
RPLP2	12342	5933	18190	21707	14363	9845	10397	9468	8973	7019	9005	8184	8457	10351	9774	8913	8603	11195	8710	4542	9892	13695	10835	11127	8689	14269	11546	13949	6130	7285	11619	9874	5878	8998	10562	11818	24369	11826	14388	12153	12213	20545	11934	15878	6260	3623	13695	5645	17645
RPS11	9371	4409	18739	27430	18468	5462	11034	7843	9931	6761	9273	8289	6390	9244	9029	7937	8746	14976	8696	3491	6989	14734	11449	8460	9313	17797	8985	12469	6404	8403	8447	7780	6368	8513	13078	13998	16300	13389	13277	13273	14149	19521	8468	14568	6473	3980	15903	7441	15892
ADGRE5	12163	7358	11082	16829	20538	12193	12592	11469	7598	9227	14727	7179	12121	11663	9593	15440	10708	6934	9770	8661	10988	5042	16278	16444	9761	16495	3401	19180	10569	7478	20150	5665	4274	13038	7466	17361	8986	16817	5827	10031	15274	19190	13658	12534	9037	4856	16179	6671	8543
CXCR2	8033	4107	9658	17117	19227	9803	10068	10333	12097	8096	11844	7947	17161	15105	11057	14412	9806	9157	10343	8417	11940	3052	14594	21544	12897	21851	1747	24512	14413	9269	10737	8462	9274	16481	8851	15908	6073	13599	5576	10256	13659	16424	16382	13371	12470	8760	21834	11299	7439
LSP1	12432	6669	12982	15262	19179	14100	13916	9656	10027	8625	15365	6926	24003	11311	10756	13968	10435	7815	8212	10899	11640	8470	13690	15487	8278	14886	3816	21069	10658	8757	19843	7930	4493	10629	7138	13813	12784	16994	6883	9796	12932	15745	14435	10830	10108	4373	16904	8559	11835
R3HDM4	11391	8908	10906	13220	13427	14650	13472	10459	14559	12742	11781	13041	16043	11809	10319	13710	11232	10347	15938	11571	15017	10083	13617	15895	12255	11162	4030	22212	16018	9048	15563	11273	7826	14773	13179	13859	18587	11813	7084	10916	11966	12404	14971	12264	11448	8739	14725	9091	10652
H3F3B	10315	4725	11845	20450	17720	7776	10078	9168	12519	6854	9481	6383	15450	12788	10251	12152	8159	10240	10600	9320	13006	6396	14352	16638	9526	16295	4397	20785	12171	9579	11858	9152	9192	14841	10210	12746	11406	12997	8515	11165	11718	17581	13699	17641	10658	6553	17836	7341	15776
CXCR1	9787	3795	8868	14173	15771	9216	10234	11278	10911	9084	12605	8644	18804	14502	10504	12607	9205	8231	11416	8597	12835	3235	12807	23327	11975	23491	3540	20436	12804	9351	13147	9086	8139	15998	7106	14215	7602	12472	5268	9228	11647	15054	19161	17212	12599	8293	19506	10188	8949
KLF2	11136	7037	16238	17809	17060	16652	12331	9186	7589	10838	9836	5552	13678	11431	10784	14770	8954	7336	8970	5635	11714	8925	18264	11239	13569	10944	2976	17978	7871	7990	15120	6311	7634	11838	7371	16296	8282	14361	7323	13442	13664	21525	9828	12424	8424	6246	20320	4339	16237
MT-ND6	8859	5008	18772	19430	15737	12652	6634	9177	9026	9097	11960	7728	12758	10115	11296	8638	8773	9127	8510	8589	11169	24047	14261	12833	15301	9696	5012	19708	7936	7885	16308	9039	10307	7374	10091	8784	20509	14544	7892	12149	11810	14893	14312	9660	10670	6948	14093	5336	11452
GRK2	12533	5325	14556	17702	16565	10175	11454	9239	8715	9407	11839	6506	14844	11898	9614	12497	9549	8326	8966	7926	9485	7747	16163	11953	10177	15578	4061	15399	7755	7655	16816	6796	4800	9314	7818	14461	11839	14194	7223	11458	13238	17845	11957	11023	9206	4635	18668	6055	12992
PTPRC	8938	5897	14975	18267	20807	10813	7416	8833	9930	7300	12341	5813	12160	10873	10467	13343	10191	7314	7343	7981	9090	7672	15734	14593	15273	13552	1420	19605	8230	7588	11300	8520	8146	10751	8993	14182	5872	14631	6504	10839	13497	20882	8362	9287	11297	6692	17683	6188	8777
TGFB1	9730	5515	13695	15844	13245	11195	10090	8446	8759	10383	10795	5880	17354	10371	9165	11271	8116	7626	7948	9909	14428	8703	15961	12990	11185	12440	4938	17433	8951	8054	15735	8199	6692	10006	8129	11656	13278	13115	5797	10512	9931	14863	12199	10764	9382	6007	16128	6437	11929
TKT	11581	5096	13283	19322	17764	11504	10541	8578	10422	6355	10927	7447	22236	12652	11458	11280	8355	8353	8337	9550	10433	6173	15313	13438	11386	15088	4768	19623	8208	7714	17010	8435	7711	10493	9052	12007	13743	13559	5738	10206	13567	17585	13619	9594	9777	5942	16780	8189	11658
MYH9	12159	8487	15085	10719	23231	17118	14615	10419	6142	13260	18775	4031	28539	8078	9985	20035	12251	4721	8259	5244	6778	4824	11610	10254	8807	15403	1119	13569	7112	5035	25687	3373	2735	5412	4112	20795	7002	21183	3689	8531	14565	15599	7356	5573	6791	3558	25020	5860	4184
LITAF	8369	5383	9730	18290	16406	9362	10053	9639	11806	7394	11083	6071	17714	11420	10170	13270	9745	8348	10317	7038	12187	5746	15550	18184	10653	14812	2896	20162	8972	9053	12388	9178	8896	15646	7716	10504	8317	13592	5490	9536	10576	16005	13136	13408	10977	7303	18675	8038	10333
RPL19	8101	3549	16706	28515	17229	5949	8342	7003	8497	5024	7708	6099	5504	8361	9811	7273	8182	12583	7918	2738	5443	12424	10719	8105	8488	16725	7767	12094	4302	6729	7033	7557	6713	7298	11510	11936	12514	12725	13283	12822	12729	20411	7011	12973	5560	3687	14420	5202	13579
RPS15	9610	5135	16307	21664	12396	6948	10236	7599	8153	6701	7666	7061	7228	9186	9323	7809	7319	10480	7590	3675	8078	12590	11012	8607	10237	13564	8713	12486	5555	6854	9818	7450	7493	8164	10186	11627	16844	10389	9748	11912	10634	18370	8995	13547	5594	5665	14324	4971	14372
TCIRG1	11868	3589	10911	18854	17181	5855	11099	8791	8370	8647	12537	6863	12568	11862	9406	10334	9336	9230	8531	8038	7907	6170	15859	12934	10937	17736	5388	13745	7601	8515	14576	5607	5897	8437	7480	12029	10038	13428	5982	11740	14525	14149	12208	11183	11306	4712	16122	6544	14427
GAPDH	8389	4608	15111	20406	13517	8636	8221	5973	9560	7391	10425	6318	16502	10400	8642	7735	7041	9310	7782	8811	11689	13101	13022	11154	10667	11113	5451	18698	7485	7187	11990	10214	8976	8139	9044	8178	12796	10490	6118	10533	10739	15243	12890	9495	8667	6041	16781	8056	9971
CST3	14189	4963	12771	18610	7327	14060	7745	5530	8684	11552	11452	4721	16646	11850	7037	7519	7968	8120	5829	12495	9807	6832	13308	10130	10250	13491	5878	14075	6917	7160	14832	9009	7491	6811	9370	6747	24718	9499	8605	8313	11884	20059	14165	11526	4975	6650	11202	5699	16909
TNFRSF1B	9271	5615	11345	15194	16247	11365	9712	8153	8806	9707	12083	5315	15088	10202	10274	11721	9565	6977	6650	11806	9985	5399	14070	12881	9330	15537	2861	17172	10330	7117	14978	7212	5399	9352	6669	11287	11859	13189	5063	7930	10928	15463	11738	8969	8730	5546	15774	7154	8345
UBB	7963	9213	9186	8866	10651	10483	17937	9526	26298	12302	9349	23953	5714	7474	5065	8053	11433	11568	17550	8613	8209	12777	9934	8055	8571	11375	8271	11734	12497	11430	8774	12226	13158	15664	20055	10783	14665	10325	11691	9227	10826	8903	9099	9326	13966	7787	7053	5126	11800
GNAI2	9385	5348	12270	16440	15421	10535	10883	7636	8720	8745	11885	5780	17176	10667	9558	11735	8837	6811	7805	8372	10132	6527	13455	12337	10382	12877	2997	17916	9084	6877	14950	7046	5337	8976	6972	12189	12311	12655	5169	8879	11610	15145	10657	8738	9257	5141	16052	6914	8882
SELPLG	8911	5280	11747	15140	16796	10674	9465	7955	8177	7683	10621	6191	14896	11205	8984	11642	8915	6885	7717	8331	12278	5827	12986	14291	10622	13366	3111	17626	9393	7875	13968	7852	5073	11508	6908	10397	11292	12813	5979	9422	10700	15411	13776	10125	9197	5393	14270	6592	8376
TYROBP	9112	4095	10016	16372	11779	6635	10537	7909	9784	7216	8637	7519	15447	11559	8638	9325	6845	9497	7687	9921	11448	5410	13040	12302	9226	14815	6767	15983	9225	9373	12461	9106	7590	12051	8087	9951	16183	9661	6345	8817	9601	14270	14370	11896	9023	5818	12570	6829	13586
LIMD2	10634	4660	14404	17352	14154	8679	10052	8254	7880	7249	9060	6453	12116	10183	9961	9848	7674	8443	7697	7822	8959	10868	11783	10074	7367	12816	5932	14935	6874	7300	13101	6762	4212	8897	7530	11037	14618	11470	8123	10025	9828	16431	11449	11520	7561	3150	16316	5657	12829
TALDO1	10955	4912	9391	15133	11963	8604	10790	9671	9918	7218	9481	7884	18729	11225	9152	11138	8714	7400	9606	8389	12362	4357	13393	14718	11800	14191	5369	18327	9076	8257	14588	8022	7880	10977	7404	10887	13632	11370	6199	8828	10656	14550	13851	14839	9612	6583	12723	7357	13327
RAC2	8155	6404	13231	15642	15256	10565	8675	7762	8760	7612	9633	5815	16318	11305	9242	10157	7407	6901	7721	7860	10814	9614	13725	11456	10574	11771	3158	19481	8860	7389	12935	7790	6670	9709	7209	10454	10687	12056	5828	9954	10350	15207	10753	9112	9174	5638	16233	5944	10063
TMSB10	10423	4734	13193	17243	11393	6864	7754	7536	7924	6975	7079	6571	8180	9829	7644	6660	6791	8996	6391	6858	9006	14977	13234	8998	4313	13011	8193	11928	5839	6850	9940	7101	2743	6112	8894	9618	20675	10267	8847	10414	9981	16344	9370	13991	6266	1916	14083	4252	17097
SOD2	7728	4883	7236	16777	16661	7178	9104	11640	10367	5647	10456	4646	19937	9368	10847	14524	10137	6216	8650	8682	10483	3174	11797	18336	11791	13400	2360	18303	9704	7623	10927	6643	8525	10050	5778	15067	5962	12533	4475	8405	12140	14863	10125	11169	12262	7397	17320	7864	8626
HLA-DRA	7319	5012	14185	17582	13311	10339	5251	4883	8211	7112	9313	5016	10682	7778	9270	7467	6274	8614	3868	8193	7490	11106	12652	7415	12849	10855	3906	18003	6466	4146	10057	7564	7667	5623	10180	10009	16231	8955	9342	8434	10204	16507	6577	8645	7234	7118	9388	4225	13077
GRN	10789	4590	12363	15103	15098	10648	8931	7079	8179	10546	12192	6016	24168	11790	8017	9810	6750	6627	5437	12929	11113	4965	14880	10552	9719	15616	3696	13272	8145	8514	14355	7669	5370	6586	7446	9794	15337	11293	5803	7960	13815	17113	13715	7716	7169	6364	18048	6203	10684
RPS14	9015	4371	15824	25457	15225	4240	9867	7263	8382	5361	7514	8173	4660	8892	8961	7470	7355	11736	7044	2401	4293	10368	10721	7361	7271	10172	7289	10765	4180	6483	6638	6703	4247	8856	11165	10783	13910	11303	12929	12357	11097	17302	7300	13876	5548	2904	11792	5207	15718
RPL18	8840	4451	15020	23141	13266	6415	8276	6818	7218	4926	6736	6472	5962	9027	8931	7502	7007	9892	7184	2715	5962	11555	11302	8348	8113	13360	7997	11900	4111	5871	8176	7175	5003	8572	9632	10966	11882	10116	10880	11002	9926	17981	7919	13128	5762	3027	12983	3751	15068
YBX1	7948	7908	13182	15256	16554	6997	11700	7944	10856	10739	9715	7754	7095	8864	9114	7515	8105	12349	8825	6279	13488	12165	8690	7164	9676	10185	5140	11499	7881	7351	9108	8860	7195	8785	16571	10812	20695	14800	7917	9810	12173	13672	11041	8432	8050	5607	9920	8931	8847
ZYX	9649	5061	10564	13677	14512	10663	10594	9798	8069	9561	13001	7204	22416	11637	8305	13048	8859	6210	7733	6626	12446	4449	11989	11493	8629	10443	2974	21341	11106	8429	11894	6063	4365	8521	5600	11160	10561	12545	4874	6510	10705	14831	14223	11319	9375	4169	17021	7357	9454
RPL27A	7662	3835	15869	22837	16202	4139	7772	6305	8181	4555	7182	6549	4538	7754	8366	6233	7168	11288	6914	2224	4286	11305	10024	6702	6695	15448	7041	10820	3735	6427	6262	6082	4471	7620	5790	10834	11343	11566	12208	11196	9960	16553	6266	11292	5924	3012	12012	5426	12532
UBXN6	11153	9746	10554	7492	9498	6220	14201	8637	14584	14868	9738	13434	8412	7026	7362	6495	8221	8436	8868	11082	14410	11776	5238	6132	9885	9965	8455	11694	12282	10212	9542	11056	4431	13960	16018	11820	27608	9092	7331	8230	9479	9320	12182	12329	9499	5391	7958	8335	10193
YBX3	10781	12302	8976	6694	18792	7669	14933	5795	25867	22188	9918	12826	6486	7919	5776	9389	8245	12816	11114	8702	15998	9989	8571	5443	10804	5660	4728	12578	13820	7500	8947	20288	13243	11953	23997	7897	18215	10109	10665	8641	16451	6848	9458	6303	6653	15414	4768	11858	6367
CFL1	10959	5542	13614	12688	11954	10194	8652	8144	6780	8596	9407	5973	13718	10010	8358	9126	7385	6394	6315	8393	10588	9935	13669	11221	7142	10902	3215	16062	7200	7137	13698	6971	3971	7878	6421	9616	14386	10967	6205	8845	9212	14331	10890	10744	7601	3493	13146	5032	13270
S100A11	8238	4293	7741	16398	11625	8133	10352	8206	9749	6124	8342	6891	17259	9874	8797	9386	7211	6843	9317	8609	13182	3859	11833	14717	10579	12808	5064	17739	9592	7902	11010	10871	11826	12590	6484	9345	14185	9092	6258	9767	9886	12744	15775	13076	8890	7757	13817	8160	12414
SH3BGRL3	8527	4895	11771	13635	9999	10920	10335	6929	8698	9198	7598	6717	14235	9503	7296	8403	6568	7021	5979	8214	11984	10002	14925	10657	10808	9442	4884	16219	9391	7198	12895	8881	7943	10077	7943	8016	14413	10356	5230	9395	8846	13208	11638	9680	8322	6251	10406	5343	10842
NCF1	8938	3972	8090	20901	15523	7980	10654	8085	9365	6914	9998	4300	15537	8997	8433	11447	8039	6743	7090	6986	10738	4258	12093	8760	8585	16816	5775	13225	7906	7235	10358	5946	4927	12267	7988	11006	10822	10868	4183	9128	11492	15024	12615	7477	9640	4477	12451	8687	17930
IGHM	4985	3835	11979	9660	11267	12207	3923	3083	4822	4250	4086	6544	5100	3438	8915	8528	7381	4153	4513	6354	6751	9682	11642	6150	7181	8926	3685	18553	4318	2297	9445	4366	3995	4340	6174	15293	9727	6810	7572	8429	7334	12771	4599	12302	5274	4491	220818	2050	9387
XPO6	8388	3930	9357	15444	15110	7519	10143	7667	8976	5793	9963	6426	14890	10086	9798	12219	8170	6513	9209	6782	9582	3941	12079	13960	11823	14949	2851	16649	7636	8139	11117	6015	6729	11438	5986	12403	7271	12710	4861	8708	10528	13926	12770	10582	8425	6228	16278	6825	6591
ARHGEF1	10474	4392	14960	14415	16823	8925	9105	8570	6069	7997	11015	5855	10642	10019	8056	11049	8181	6966	7088	6112	6107	8020	12292	10801	8900	13329	2423	12776	6118	6455	15038	4589	3965	6272	6505	11784	8772	13757	6453	9850	12551	16200	10700	8469	7554	3670	16986	4336	8721
MSN	7701	6128	13282	11068	18914	13079	8564	6257	6918	9801	13464	3968	17383	8639	9104	13468	8534	4513	6316	7046	7498	6280	11643	10456	8979	11826	912	14642	8291	5318	14059	4828	4214	6483	4873	13073	7246	14708	3684	7965	13285	14803	7509	4791	8088	4723	16612	5592	4265
HSPA8	7662	4993	14335	16009	14914	9700	6202	5794	5981	6925	7259	6123	6104	8434	8773	8125	6947	6360	5040	6119	7802	12369	12695	9830	10931	9781	3320	13728	5806	5654	9847	6765	6566	6455	6451	10253	8800	12006	5598	10439	9583	15948	7565	9087	6951	5149	14096	4651	8770
GPSM3	8873	4092	9432	14991	12460	7402	8994	8238	8062	5734	8707	6924	13174	9184	8257	8296	6965	7607	7811	7555	9907	7315	11535	12555	6086	12305	4943	15552	7695	7883	10772	8220	4186	10585	6825	8878	12591	9734	6656	8639	8076	13037	13295	11641	8762	3126	12004	6248	10810
NCF2	9619	4377	7654	14991	14709	7750	8134	7786	9748	6811	10574	6049	14771	9605	9385	11026	8714	7455	7938	8719	9124	3350	11976	13107	8874	15467	2230	17315	9458	6745	11919	7006	4994	9657	7141	10729	9912	10714	5004	8067	10257	13826	10839	8865	9440	4498	14054	7902	6596
FBXO7	13025	8061	10148	5910	9441	9444	10809	9933	17594	17921	11391	15378	6118	9012	11402	7907	11995	9933	12035	11074	9490	9355	9736	8666	9731	5599	4115	12328	10561	7155	10101	13791	8116	10872	14805	13018	15574	9858	8391	9529	20285	8989	6763	8076	9889	7043	5856	7727	7927
ADAM8	9520	4841	8661	16123	14736	6750	9300	8670	8898	7303	10217	6197	15806	10118	8232	13582	8184	7330	9880	8000	8781	3686	11709	11570	9401	13032	2581	14424	8427	6554	16696	5255	3673	7789	6250	11949	7209	10819	5920	8294	10588	13714	10786	10806	8970	3195	15866	5458	8781
RPS19	8005	3196	13917	20403	12649	5502	7777	6261	7073	4886	6142	5102	5134	6842	7251	6287	5870	9500	6544	2352	5651	10204	9349	6983	6053	13779	7470	9084	3378	5566	6860	5528	4437	6631	8644	10444	10706	10480	10925	11385	9908	16037	6336	12418	4707	2699	11889	3747	14803
ARRB2	7658	3680	9055	15118	15063	5865	8379	6821	9353	6416	9324	6419	12270	10529	7535	8067	7232	9277	7690	6836	7996	6373	11069	10816	9168	12340	3244	14856	8670	7857	10255	6573	6636	8337	7780	9456	10409	11123	7319	8873	11179	13489	12187	8763	7693	5145	11715	6183	9151
GNB2	8303	3976	9392	13957	11646	7487	9557	7654	8009	6373	8562	5936	13890	9455	8362	9207	7545	7358	7927	7260	9869	4962	11450	12090	8677	11935	4001	16005	7788	7431	11654	7123	5556	9613	6239	10112	9734	9734	5355	8160	9081	12513	11803	11399	7889	4239	12810	5417	9481
NRGN	7751	4849	8581	8599	6099	8141	9241	8602	7279	14658	6664	5479	15188	3906	4923	6600	7057	4777	7754	5658	12516	3584	11160	10257	9454	6792	5746	17697	8210	5848	18691	4437	7179	15138	7881	6625	15240	12274	2814	8543	7596	4232	16667	13055	4451	4755	8749	5259	6465
RPL29	6611	3424	13620	22129	13803	4381	6023	5225	7260	4053	6037	4851	4761	7790	8268	6009	6590	10232	6947	2022	4763	10394	8456	6276	5337	12138	6452	10255	3770	5213	5875	5455	3993	7132	9048	9298	10723	9010	10239	9127	9838	16795	5855	10650	4894	2045	10629	3974	11496
SMAP2	7443	4124	9679	14831	14485	8554	8757	6180	7670	5057	10311	4648	11554	10705	8967	10569	7851	6218	6878	5621	7235	3762	9595	12026	7868	12827	2051	12826	7145	6053	12643	4555	3680	14971	5571	11269	7450	12483	3999	6862	12253	11752	10634	6696	7217	4656	11095	7809	4724
RPS18	6789	3174	13988	24648	15445	3039	7453	4324	5928	3670	6108	5915	3492	7554	8500	5827	6554	11453	6442	1448	3222	10274	8180	5674	7687	13362	5569	7130	3042	5572	4225	5299	4508	7596	10136	7436	10674	10370	12424	10866	10403	15986	5201	11185	4656	2164	11350	4840	13631
LRP10	7124	4227	8824	12343	15005	9193	9989	7821	8560	6517	8885	6543	15600	9532	9118	11108	7927	6070	7198	7787	9037	4027	10490	12297	7477	10016	2211	16808	8812	6566	10739	7109	4294	11151	6620	10611	8136	11313	4574	7432	10745	11389	11450	8534	8840	4359	13527	6620	7677
RPL6	6352	2482	13410	23787	14289	3918	6392	5350	7095	3724	6242	4686	3958	6792	7578	5803	5899	10499	6040	1970	3742	9973	9955	6082	7425	13149	5181	8976	3389	5277	5189	4788	5711	5393	9968	9975	7518	10801	10464	11036	10057	17014	4636	10156	5028	3002	11595	4011	12957
TNFAIP2	8243	3932	8879	16822	15006	6015	7839	7576	7188	6924	11531	4606	8622	8983	7533	9721	8681	8350	6389	7579	5530	4037	11789	9184	7673	14985	1752	12651	7116	5577	10697	4505	3718	6615	8149	10325	5778	10968	4641	7422	13596	15748	6146	5219	10123	3072	14113	6630	6410
RPS6	6346	2244	13405	22979	16338	3112	6719	5186	6262	3327	5818	4217	2809	6327	6926	5542	5948	10428	6377	1529	3155	9833	8000	5685	5842	14183	5734	8256	3305	5151	4263	4832	5073	5676	9328	9855	7832	10895	12799	10914	10855	17629	3913	11066	4072	2502	11528	4253	12850
MBOAT7	8126	4050	7488	13860	12515	8795	10122	7836	6667	6447	10537	5624	17703	10142	8640	11505	7981	5740	7702	7330	9166	2194	12102	12844	8274	11230	2191	16647	8551	6952	12612	4864	4322	9630	5157	11061	7757	10815	4311	7209	8929	12385	12528	9025	8067	4614	12379	5478	7253
GNLY	8063	1850	17801	13200	18555	4970	8064	7985	2878	3922	5385	1730	4100	5586	3129	7737	5787	2374	1559	4819	10237	15580	17183	13173	7077	10080	2346	8252	3580	5034	14808	3313	6900	3564	3856	9716	10705	22156	2971	5831	10311	10370	5250	5350	6087	2726	4786	1231	10292
CD37	6832	3708	10401	12799	11424	8357	7387	5711	5870	5147	6909	5099	10551	7446	8323	8765	6140	6156	5908	6565	7145	6891	10478	8543	9539	10580	3310	14983	6016	5221	11110	6391	5971	6554	6853	9591	8274	8993	6260	8566	7604	13296	9027	8117	7322	4383	13006	4872	9625
RPS5	6837	4131	12912	18903	10852	4617	6414	4850	6095	4151	5588	5604	5908	8092	8850	5754	5557	9093	5267	2225	3912	9651	8641	7358	9817	10930	6727	9418	4048	5208	6485	6383	5779	8700	8529	7060	13103	7917	8725	9880	7101	13806	7210	10769	4749	3385	10510	3379	13032
S100A4	8836	2804	8766	14169	11118	5198	8199	6571	7479	5695	9951	4955	9231	7817	5103	5204	6057	6628	6344	5431	7619	6673	10696	8091	5955	10819	6196	9780	4757	6003	8732	7178	5466	5087	7287	7185	15276	6165	7433	8033	8912	11544	8813	9697	6719	3642	8728	5529	14134
FMNL1	8968	3730	9954	11187	13880	7648	9437	7362	6338	7735	10475	5312	14543	8329	7337	11378	7602	5764	7099	6596	6489	4204	10898	10132	7943	12888	2392	11869	6801	5754	13663	4239	3181	6317	4818	11958	7050	11981	4286	8529	10987	11556	9777	8376	6866	3575	16854	5229	7229
ATG16L2	9458	2641	7852	12459	16453	4402	9246	7256	6574	5735	10533	5932	9634	9226	6928	9539	7900	7249	6725	6480	4305	3387	10690	10411	7753	15564	2555	12068	6055	6314	13440	4185	3435	7198	5853	11185	6465	12347	6058	7935	11372	12165	10609	8729	8938	3632	13635	6019	7770
FGR	8594	3910	9445	14275	11659	6960	6644	6655	7445	6870	10795	5278	10423	7918	7410	8265	6541	7043	6193	7217	7308	5386	12200	9869	7436	12200	1904	11246	7865	6091	10786	6712	4190	9337	7172	8045	8175	9808	3958	7869	10798	11752	8337	6378	7915	3730	11872	6194	6654
MYL6	9264	4300	8457	11276	10443	5749	9650	6168	7374	6591	7416	6661	9355	7547	6610	6270	6185	6835	7147	5351	7967	7043	9934	9063	5147	10019	5183	11215	5444	6630	10295	6811	3313	8024	7893	8010	13014	9021	7235	6985	7364	11852	9642	11108	5357	2450	8616	4768	12718
ITGAX	6491	2524	7927	13110	15039	5633	8909	6135	9333	5929	12528	7013	13284	8917	7771	12581	6217	8988	8594	6772	6602	2531	9643	11744	10076	14249	1296	16040	7530	6650	12027	4824	5334	7330	5808	8008	6996	11606	4250	10501	14433	8960	9098	8981	10167	4227	13235	6300	5774
ADIPOR1	6403	8268	8768	7751	12308	6917	10461	6495	22164	12490	6806	11944	6658	5928	5778	8090	8701	9221	10512	7204	10049	9763	8038	7022	10586	5685	2811	12603	14099	6926	6540	14057	11053	9927	16821	6912	13800	7260	7141	8525	11441	6167	7706	6494	6451	9713	7288	11004	5896
RPS3A	5487	1693	11638	25464	13402	1848	6907	5245	6763	2548	5474	3851	2403	6350	7377	5301	5819	9583	6220	617	2207	8378	8686	4810	6426	13960	5899	7457	2315	5160	3077	4397	4645	5770	9828	9820	4874	10765	11525	10001	11009	16383	3312	11585	4574	2550	10709	3829	13221
TMBIM6	7102	4321	10073	13039	12681	7695	6604	5844	5953	5922	7924	4714	10482	7588	7361	8572	6087	5077	4939	5691	7618	5971	11252	9668	9654	9797	2135	13067	5951	5470	9319	6119	5950	7504	5877	8574	7690	10457	4925	7375	8671	13661	8325	6883	7282	5120	11068	4219	8870
PHOSPHO1	9041	7039	8146	8696	11951	5343	8392	6503	9768	11001	8967	8816	5528	7336	7319	7165	7027	6840	6666	7546	10171	4589	8852	7517	8676	9234	4009	8880	11392	5475	8281	7020	4650	14598	10507	9697	16606	9480	4489	6423	8233	8354	7499	6317	5335	8185	6934	8189	7234
TYMP	9153	3132	9400	10234	9274	4311	8669	5244	7080	10872	7170	4776	11228	7265	7017	6519	4931	6950	6957	16196	11052	4997	9627	8688	5105	13748	4975	13908	8143	6924	10295	5636	1818	5566	4852	9054	8525	6953	4570	8190	7095	10650	8745	7833	7247	1733	10833	5575	8157
RPL15	5479	2602	12989	21308	13828	3668	6279	4744	7053	3435	5807	4544	4029	7155	7599	5824	5605	9117	5167	1900	3613	9893	9097	5949	7489	10998	3765	9850	3157	4951	4496	4777	5185	5610	9163	8871	7111	9754	8665	9267	9214	15616	4520	8730	5160	2965	11190	3778	9881
NBEAL2	8556	3469	9981	11189	12351	5169	8979	6895	6020	6853	10108	4794	15890	8142	6839	10282	6172	5924	6198	5911	5825	4495	11465	9342	9215	10720	2101	10825	5390	6868	11602	4002	3592	5858	4569	10010	6321	11831	3629	8796	11553	10306	10209	7236	7067	3444	14323	4253	7393
LTB	7782	4025	8307	14449	9694	7246	8558	7240	5873	3732	4522	7005	6310	6264	7271	7697	6979	8054	5858	5062	7350	7224	7397	7495	3434	9823	5360	9811	5175	5012	7010	5568	1958	5653	5879	9879	8918	6154	8143	8188	5893	14800	6602	13355	5393	1345	11079	2948	13420
RGS2	7082	2442	7863	14241	17772	3761	7976	6754	8667	3281	7494	3633	8922	7066	6882	7583	6124	8242	6496	3276	5596	2455	8617	10462	5809	14952	3262	10287	5425	7614	6597	5396	5334	12186	8355	9276	7476	10150	5395	6922	11466	12034	8559	8471	5201	4774	13861	6660	11258
ARHGAP4	8696	3412	11265	13693	11802	5377	7743	6590	5340	6047	7896	5015	8528	7949	6908	7590	6356	6258	5737	4780	4824	6493	11717	7807	6518	10951	3668	9646	4603	5337	12027	3988	2963	4676	5772	9864	8534	10839	6126	8730	9199	12691	8090	8481	6122	2242	12199	3666	8697
RHOA	7817	3755	9197	12703	10819	7796	6612	6002	6322	5779	7252	4122	10334	8339	6862	7046	5905	5046	5169	5751	7553	5899	10861	8966	9361	9156	2141	13149	5999	5623	10186	5566	6177	8068	5862	8065	9157	9402	5035	7380	8571	12061	8353	7629	6801	5118	10024	4353	9267
HCLS1	8914	3906	9152	11797	11344	8041	8560	7612	5334	6354	9798	4438	12773	8136	7029	8798	7245	4744	6151	6345	6096	4174	9895	10017	6116	11744	2487	11749	5669	5333	13282	4558	2550	7426	4552	9930	9069	10157	5043	6453	9149	11115	9150	8076	5575	2932	10515	4828	7690
ARHGAP9	7494	2664	6631	14969	14564	4866	8474	7074	6579	3974	8133	5423	9586	7944	6569	7071	6568	7875	6772	4853	6244	3983	9584	10871	6270	13356	3095	12143	6150	6425	9656	4822	4187	7863	6470	10355	6978	10814	5824	7327	9251	11113	8790	8777	7025	3741	12817	5842	7470
PTPN6	8326	4136	8771	10834	10644	8728	7122	6276	5660	6939	8519	5169	13069	7808	7291	8747	6813	5175	5504	7664	7898	4701	9305	8284	8072	9603	2183	12266	6224	5573	11698	4439	3469	6199	4913	9760	8475	9097	4579	7337	7675	12468	8040	7198	6738	3534	11796	4383	6027
SLC25A6	6958	3475	12469	15420	10316	5448	5438	3952	6835	4049	5975	5064	5729	7905	7045	5561	4776	7530	4523	3567	5601	10225	9590	6056	6198	8774	4318	11133	4042	4987	6922	5491	3890	5650	7980	6383	12904	6564	6114	7418	6300	12452	6200	8419	4884	3183	9549	3571	10675
DAZAP2	6150	3320	8762	13299	10353	6692	5940	5466	6922	4932	8138	3832	9701	7809	7058	7890	5871	5079	5621	5332	7388	5401	9800	9508	9319	10720	2225	13165	5549	5288	8319	6108	6243	8520	5835	8383	6813	9199	4547	7274	8487	12576	8403	6355	7130	5284	10417	5117	7278
PGGHG	10433	2125	11182	13511	13054	3340	6299	7294	5428	5181	6205	6124	6763	9183	6750	7315	7337	6620	6124	4690	3670	3652	9563	11961	5970	11061	2840	10567	3728	3939	17496	2844	2644	5762	4138	6460	7366	12516	3781	7409	10208	14417	7598	12077	5972	2576	11602	4511	6683
YPEL3	7248	3517	6769	12427	10116	5963	9681	5932	9666	6159	6589	6499	7702	8245	6179	7405	6136	7691	7162	4954	7538	4728	7969	7821	5597	10390	3496	11207	7352	6599	7817	6590	4394	9112	7397	8821	11462	8411	4999	7437	7690	10077	9220	8662	6332	3939	10295	5940	8493
Sep.09	7294	4715	11033	11005	11534	8718	6139	5428	4525	6457	6965	3933	7323	7296	6572	6913	6388	4473	4478	4579	5866	7720	8985	7308	7103	8811	2011	10159	4622	4210	10366	4578	2686	4403	5150	8417	8168	9868	5019	6931	6884	12885	6280	6500	5159	2449	11899	2655	7318
RPS16	5878	2513	10515	18093	11932	3215	6875	4662	6384	3061	5280	4421	3742	6463	6137	5807	5076	9069	4679	1674	3249	8727	7324	4870	5552	10056	4724	7201	3147	5070	4536	4119	3940	5418	8023	8527	8566	7756	9637	8134	7232	13005	4322	9709	3524	2394	9750	2736	13179
RPL32	5675	3056	11146	18349	11416	4631	5930	5163	5938	3431	4783	4795	4416	5546	6306	5330	5516	8216	5402	1879	4218	7569	6688	5260	5227	11531	5307	7978	3166	4484	5502	4727	3590	5318	8003	8534	9441	8338	8596	8883	8389	13661	4899	8935	3516	2167	9723	3780	8907
VNN2	4898	2521	6312	13231	11333	4581	6615	6269	5795	2595	5278	5269	12739	6999	7789	7046	6946	6998	6303	6317	8355	2838	5530	9086	7101	7869	1875	14063	9066	5627	6942	8980	8064	11075	5546	10624	4442	8584	2210	7422	9090	8967	12474	8698	10290	4727	12010	8770	7693
CNN2	5554	4146	8565	11893	8600	7756	6534	6643	5288	5216	8179	4477	13663	6487	7646	8688	6768	4941	6928	5314	9205	5038	8741	9877	6322	9536	1696	13044	7525	4989	9262	3706	3161	6055	4798	9825	6235	9171	3808	6824	7619	11870	8126	7246	6556	2984	13436	4707	5447
CD53	5431	3053	9069	11999	10974	5705	5595	5167	6497	4510	6298	4608	8203	7698	6446	6752	5301	5442	4963	5612	7081	6382	9846	8318	8039	9859	2079	12276	5815	5629	7090	6549	5895	8475	5734	6808	6967	9053	4336	6903	7600	10459	7987	7555	6411	4801	9945	5194	8005
DDX5	6724	3122	10638	14627	15952	5424	4445	5112	5317	4539	6924	3410	5591	6748	6134	7550	6326	5433	4759	3237	4033	6578	10029	6897	7958	8528	1680	10749	4083	4491	7246	4628	4694	5577	6747	8144	5092	10527	6170	7852	10399	14176	5983	6695	6703	3283	11254	2631	8626
BSG	6594	6564	7558	7828	6241	7895	11154	5437	10104	11220	6425	12573	9700	6198	4220	7809	5328	5102	6612	7917	9280	5785	8320	7194	6255	6220	3308	9325	7865	6432	8883	7970	8103	11060	10317	7452	10364	8063	4090	5492	7768	7321	8813	8262	4946	5423	7907	3488	7927
FLOT2	7535	3598	6849	9763	9441	6364	6754	6685	6026	5399	8046	5329	17045	7344	8135	8809	5203	4480	7439	5000	8666	3191	9028	12229	6260	9226	2198	11456	7296	5677	10447	5842	3391	7468	3939	9025	6698	8236	4602	6175	7075	10005	10636	10472	6613	3474	11122	3620	6287
S100A6	8154	2903	7366	10939	9391	5011	7711	5472	6341	4680	6913	4887	11339	7544	5375	5777	4641	6251	5112	6438	7775	5060	8639	6850	4439	9801	4781	9905	4992	5297	7406	7034	3780	6351	5908	6312	15138	7019	5789	6420	6796	9171	11246	8333	5252	3069	9424	4687	10707
CYTH4	6380	3175	6616	10671	7696	5179	6792	6071	6387	4863	7564	5099	10395	7560	7380	7434	5956	5434	6188	6461	7840	4028	9390	10004	8110	9091	2433	13487	6570	5614	8117	6088	4146	7068	4978	7714	6698	7954	4569	6877	6712	9975	8586	10085	7719	3602	9900	3985	6138
VASP	7157	3805	6487	10772	10452	6660	7922	6420	6053	5671	7437	4132	14813	6838	7066	10095	6036	5371	6038	6506	8426	3255	8911	8742	4852	9149	1420	12912	6624	5156	8851	4818	2280	7725	4745	8796	6832	8469	3572	6470	7614	10455	8912	6682	6723	2197	12214	4937	6730
ARPC2	5617	3142	8562	12270	9782	5011	5953	4921	6669	4935	6191	4257	8315	7731	6398	6218	5257	5880	4967	4947	6723	6929	9235	8161	7519	8911	2490	11902	5207	5264	6806	5453	5616	7407	5807	7189	7783	7961	4154	6950	7732	10634	7545	7132	6380	3964	9820	4706	7182
CD14	7270	2821	7863	12159	8482	6874	5311	6065	6266	6173	6864	4314	18874	7539	5468	6065	3519	4382	6070	6644	9036	3033	13178	8178	7027	9600	3551	10859	5393	5406	12145	6736	5286	5312	5617	6949	9755	6679	5127	6062	8917	11266	11105	9062	5068	5467	8750	3674	8119
FCGR2A	4555	2592	4811	13158	10564	4946	5406	5215	8317	4294	6744	4340	6221	8373	7856	7545	6313	4320	4588	5911	8600	2281	8783	12193	8553	10104	1996	16941	7338	5684	6490	7521	6293	9054	3397	7474	4967	6991	3824	6682	7915	10145	8457	9341	7907	5212	11060	5687	5795
ATP2A3	6330	4256	9586	9226	11328	7070	6687	5728	4615	7148	7492	4161	10127	6474	6030	7612	5934	4751	4876	4242	4996	5331	9314	7025	8537	8781	1802	10191	4974	4050	12372	4084	3018	5522	4409	9099	5960	11069	3773	6375	7759	10468	6535	6144	5219	3109	11927	3277	6085
EIF1	6397	3051	8745	11891	8883	5103	6262	4964	7955	4821	5864	5694	5718	6203	5612	5709	5220	6002	4804	4304	6492	6871	7947	6975	7647	8578	4251	10225	5031	4553	7934	7005	5711	5247	6332	6640	10557	7935	5839	6425	7664	10801	7153	7471	5275	4102	8426	3813	9803
ENO1	7865	3990	10415	10008	8946	8578	5182	5270	4925	6349	7661	4249	10589	7737	6435	5921	5676	4375	4788	6205	7665	6101	9340	7715	6348	7781	1783	11163	4555	4127	11771	5043	2830	3926	4433	7302	10515	8469	4367	6565	8322	10641	7571	7719	4865	2940	10300	4074	6645
MMP25	6364	2264	4776	10531	11013	4040	9007	13155	5743	4248	7882	4482	22946	7173	7271	8352	6514	5143	7228	8853	5232	1441	7377	9548	5050	9830	1832	10759	12567	4657	9097	3269	2191	6725	3083	9145	5176	8424	3577	6518	9586	8176	9376	8829	6615	2713	10962	5781	11371
RPS8	4491	1903	9870	21118	13321	2874	5144	4293	5714	2691	4268	3639	2890	4968	5598	4149	4549	9722	5009	1404	2880	7642	6080	3789	4402	12060	4330	6616	2402	4374	3316	3652	3521	3989	8571	8582	7197	9107	9954	8563	8283	13469	3594	8681	2967	1782	9732	3207	9067
HNRNPA1	5989	3132	11499	14324	11146	5619	4486	4938	5608	3649	6096	3588	4867	6616	6552	5370	5038	5747	4393	3279	4368	9264	7977	6060	4577	7922	2342	10271	3392	4077	6265	4788	2979	4343	6813	6864	7084	8266	6700	7204	7464	13096	5238	7000	4842	2020	9572	2806	8398
AES	5955	3733	10803	10792	9863	6350	4853	4332	4467	5022	5598	4261	4502	6064	5666	5668	4932	5830	4166	3003	5917	10638	9680	6336	5142	7335	2754	10327	3695	4507	7547	5317	2871	5481	5873	6850	7871	8191	5511	7898	6193	11804	6060	7182	4914	1963	10544	2353	8728
FCGRT	7697	3136	7323	11078	8352	5899	7400	5877	5845	4593	6866	4530	10860	8128	5938	6761	5324	5169	5116	5918	7071	2852	9543	8755	6242	10137	3648	11407	5312	5745	9440	4968	3367	7851	4842	7015	9282	7493	4648	5253	7673	9552	9160	7949	6302	3187	7824	4176	10064
RPL41	5466	2140	10207	17056	11842	2689	6299	5184	6345	3707	4916	4369	2900	4629	5031	4284	5364	7899	5453	1501	3135	7193	6075	3909	3057	11563	4228	5747	2912	4425	3972	3575	2470	4934	8082	9161	6745	8563	8802	8225	9136	11281	3702	8730	3276	1474	10185	4780	9903
RPL7	5467	2294	10768	16735	10937	4370	5435	4635	5299	2977	4655	3902	4007	5037	5577	5084	4792	7568	4730	2075	3815	7554	7194	5501	4462	8855	4156	8394	3164	4211	5614	4425	4089	4659	7450	7348	7130	8460	8131	7822	7281	13421	4886	8570	3446	2324	8206	3072	9884
FGD3	7434	3129	9314	10147	11300	5851	6716	5510	4957	6059	7987	4458	9450	7261	6445	8282	5928	5239	5682	4248	4869	3673	7419	8367	5706	10421	2632	9407	5056	4484	9743	3351	4239	6074	4257	8525	6899	9968	4536	6397	8020	10791	7525	6666	5719	2675	10643	4115	5886
VIM	7386	3391	9053	10949	11139	7080	6036	4912	5720	4695	6934	3977	8762	6007	5967	5270	4716	4506	4246	5033	6548	4636	8337	6869	7715	8051	3523	12513	4355	3331	10942	5293	5230	5027	5777	7237	8447	7654	4059	6942	7781	11463	7993	6854	4225	4876	9459	3842	7703
S1PR4	5943	3269	7751	11530	8215	4706	7670	5014	5474	3850	5385	4102	9437	7393	5440	6464	5306	6085	6046	4032	6729	4614	9108	8534	5719	8250	3776	10270	4725	6169	7713	4543	2827	8323	5255	7687	7184	7039	4452	6663	5520	9209	7824	10168	4973	2959	10492	3918	9887
RPL12	4583	2975	8081	18695	10604	3561	5511	4430	5793	3198	4764	4595	3147	4636	5080	3900	5445	9463	5336	1895	3039	8406	6220	5266	4702	12738	5016	6841	3064	4300	4104	4737	4077	5198	8014	7252	8749	7542	7706	8445	7398	11956	3956	6501	3962	2625	8917	4020	7914
HCK	6619	3011	6373	10412	8282	5381	6385	5988	6464	4903	7055	4644	12841	6895	7435	8019	6117	5247	5502	7240	7427	2386	8329	9338	5624	8344	2315	13249	6586	5761	8796	4962	3696	6264	4192	7961	7291	6892	3793	5910	6567	9533	8325	8228	7467	3379	9911	4368	5195
CDC42SE1	5108	3088	8532	12453	14185	5399	3784	4387	5638	4220	7518	4014	7402	6747	6542	7135	5453	5295	4421	4303	4898	5064	8202	7622	6449	7984	1188	12052	5312	4595	6801	4866	4079	7609	5336	7370	4663	9057	4211	6581	8184	11335	7131	4667	6570	3178	10095	4451	4539
CLIC1	6326	2767	6751	11001	8099	4862	6113	5221	5985	4942	5521	4531	9695	6963	5476	5842	4629	5233	4940	5627	7821	5710	9106	8272	6091	8447	3596	10836	5431	5362	7248	5392	4468	6387	4900	6477	9521	6918	4438	6403	6533	8811	8132	8779	5800	3412	9374	4463	9296
AKNA	5022	4041	10795	9062	13426	7334	5614	4270	4773	5737	8274	3267	9650	6215	5983	8508	5625	4294	4313	4074	5378	5325	8302	7108	6737	8715	1230	9452	5317	4084	9889	3408	2649	5552	3922	8766	5729	10025	2874	5880	7977	11116	6029	4146	5316	2707	11642	3527	3517
RPL5	4626	1855	10252	19388	12566	2792	5100	3783	5527	2422	4317	3573	2665	5281	5979	4457	4564	7896	4578	1373	2463	7890	6753	4822	4839	9972	3419	7142	2559	3887	3322	4055	4271	4380	8155	7500	5582	8702	8404	8282	7890	14289	3492	8094	3764	2170	9351	2951	9085
PREX1	5797	3374	7243	9093	13332	7220	7433	5408	5342	5325	9530	3043	12474	6026	6426	9195	6255	3799	5025	4129	5521	2816	8061	7934	6182	9964	1122	9752	5066	4110	9775	3195	2677	7709	3457	9183	4728	9881	2684	5314	7989	8844	6479	4735	5194	3172	12299	4860	4460
RPL11	4640	1536	10601	19105	11444	2632	5968	4251	6175	3044	4304	3629	2817	4364	4868	4242	5169	8629	5380	1248	2621	7442	6065	3877	3377	10551	4422	6068	2989	4462	3266	4065	3162	4037	7926	8233	7786	8135	9394	8900	8190	13271	3534	8065	3140	1704	8904	3790	8458
MSRB1	5719	2290	4989	11815	7788	3216	7124	6087	7054	3315	6424	4418	11011	6945	6435	6217	4932	6437	6458	4482	7082	2881	7530	8229	5948	10243	3522	11621	5170	6982	5752	5071	4506	10081	4298	6568	7530	6206	4134	5614	6382	8446	7565	8458	6465	3332	8885	5147	8155
TLN1	6915	4742	7891	5742	11861	9763	7173	5439	3974	9962	10648	2604	16728	4649	5881	10203	7161	2609	4702	4264	4059	2127	7704	6334	5322	8894	664	8544	4656	3417	15361	2063	1679	3989	2661	10449	4356	13275	1752	5006	8714	7538	5382	3478	4227	2385	12990	3519	2163
ARAP1	6851	3661	6753	8875	11216	6093	7065	5799	5111	5707	8806	3879	10543	6650	5980	8349	6516	4429	5154	5277	5147	2423	8231	8115	5990	11393	1459	9521	5226	4192	10873	2937	2431	4911	3791	9407	5347	9229	3025	5820	8309	9829	6547	5555	5496	2472	11041	4533	4501
NCOA4	6343	4258	6066	7765	12217	6574	4124	5003	8585	5076	6760	4960	7228	7165	6109	6613	7813	3720	4348	3353	4920	2714	9193	8177	8599	9535	1274	12641	5976	4466	8374	4502	4999	6872	6237	8422	5857	8952	3366	5465	9848	10529	5714	5256	5840	5220	9770	4842	4463
CSK	7984	3385	7553	9273	7721	6523	5803	5317	5088	5726	6574	3739	8757	6590	6101	6846	5530	3896	4875	5473	6652	5286	9010	7318	6628	7875	1678	10760	4778	4542	8782	4435	3074	5192	4388	7823	6873	7632	4117	6627	6728	10150	6664	7281	5417	2508	10016	3163	6933
PECAM1	5352	3309	6402	10070	9966	6707	5505	4676	5368	4307	6787	3865	8524	6747	6830	6791	5842	4222	3911	5565	5360	2472	8412	8334	7362	9580	1800	11751	6784	4596	7541	4709	5148	5911	4574	6536	6697	9185	3009	6066	7856	10907	7653	6392	7065	4871	8790	4201	5762
RIPOR2	6168	3764	7929	9888	11101	6826	5311	5655	5602	4582	8101	3134	10308	6450	6534	9198	6139	3638	4456	4414	4704	2910	7201	8116	7359	9352	1173	10301	4718	4157	7812	3425	2858	8161	3613	8552	5077	9331	3599	5534	7711	11339	5939	6565	5287	2943	10681	4057	3502
SHKBP1	6532	3465	6411	9880	11585	4415	8128	6596	6119	3971	7545	4881	10258	8623	5748	7656	4307	4109	4676	5747	8220	2748	6419	9630	6314	9037	2012	13196	7396	5561	9916	4914	3247	7221	4183	7087	6947	7800	3495	6001	8355	10813	8006	8622	5247	4967	7932	4362	6613
RASGRP2	6825	3171	9031	10624	10744	5459	5720	5142	4086	4520	5483	3710	5667	5842	5778	6937	5111	5308	4886	2954	3879	5220	8079	6675	5082	8469	2285	8610	3578	3744	8289	3650	2776	4778	5460	7922	5838	8864	4950	7377	6719	11623	6727	6812	4043	2182	11185	2540	6469
NKG7	4845	3110	13050	5770	6677	3509	4298	3951	3655	6616	5133	1530	4395	5239	2604	4899	2046	2811	2363	2930	7426	20679	13487	7304	5459	4819	2111	8067	2278	6174	7350	4308	4475	3411	3160	4966	9782	11616	2630	6723	5108	4793	4929	5428	4619	2066	8282	1246	9275
SLC44A2	5694	3107	6250	9542	10281	5055	6207	5514	4938	4347	7111	4117	8991	6250	6249	7389	5678	4738	4866	4894	5097	3238	8238	7410	7284	8361	1678	11242	5594	4514	8271	3933	3456	6593	3910	7685	5546	8448	3267	6063	6797	8992	6661	6090	5982	3533	9621	4088	5631
ARHGAP30	6612	3605	8032	8566	10935	6337	6431	5205	4585	6126	8538	3340	9326	5660	6155	7826	5852	3976	4322	4536	4645	4311	7628	6840	4601	8906	1371	9337	4256	3700	9544	3537	1915	4048	3894	8461	6112	9887	3744	6110	7863	9697	5980	4753	5104	1929	10995	3831	5124
MT-ND3	4990	3004	8213	10803	8680	6783	4069	5414	5471	4649	5164	4783	7045	6482	6240	2265	4356	5308	5563	4684	5491	12690	6559	6089	8876	5798	2626	8196	3777	3222	7344	3402	6589	5292	6749	5825	14579	7767	6142	6517	5546	8056	6916	6518	4886	4748	6510	4136	8055
DMTN	7371	9627	5527	2843	7600	8074	9555	4588	10597	12678	7924	12037	5549	6103	4188	4872	6719	5067	6101	8233	9383	5870	3689	3834	6379	4261	1923	6909	10453	5351	6233	8114	4419	10814	10448	6745	12456	5883	4315	4591	8596	4505	6423	5436	4753	6067	3016	7524	3872
ZDHHC18	5073	2371	5105	10678	10945	3859	6647	5251	5827	3709	6307	4444	8211	6161	6068	7603	5959	6190	5657	6103	5683	2687	7591	9083	6466	9648	2081	10290	5808	4889	7325	4192	3279	7612	4111	7491	5064	7929	2962	5837	6362	8489	7370	6080	7092	3032	9715	5451	5469
RNPEPL1	6126	3462	8378	8932	8423	6439	5094	4070	4372	5266	5628	3285	7246	6147	4700	5459	4252	4434	4106	3937	7014	6080	9549	6357	6027	6283	2594	10600	4149	4270	8823	5248	3689	5498	4396	5901	7323	7644	3504	5988	5702	10006	6559	5627	5502	2771	8380	2906	7046
SIPA1	6311	3329	8147	8913	9174	6058	6581	4917	4464	4890	6215	3422	8911	6315	5314	7407	4769	3773	4526	4447	5996	4423	9010	7284	5642	7724	2004	8536	4218	4530	8818	3799	3159	5416	3871	7338	6677	8199	3301	5421	6849	9046	6409	5886	4758	2613	10512	2916	6553
EHBP1L1	7540	2604	6370	8469	7387	4636	6858	6170	4767	5088	6788	3668	8139	6466	5293	7649	5388	4798	5238	4961	5487	2798	9258	7416	4234	7885	2724	8642	4599	4075	8949	3411	2204	3599	4063	8734	6022	7861	3829	6116	7677	9349	6851	9135	5855	2366	8804	2957	6751
MOB3A	5830	3353	6298	8226	9485	6694	6336	5385	4699	5296	7028	3287	10041	5638	5808	8305	5605	3025	5399	4304	5989	2993	8157	7769	6257	8519	1872	9674	5333	3908	9190	3494	3223	5202	3299	9370	5584	8557	2492	5111	6610	8760	5997	5257	5127	3549	10613	3888	4554
PIK3CD	5099	3016	7360	9696	11089	5784	5914	4875	4890	4629	7081	3572	10141	6064	6532	7634	5589	4428	4999	4163	4708	3180	7367	6902	6432	7968	1271	10317	4793	4117	7453	3367	3240	6198	4010	8275	4703	7879	3572	5752	6725	9570	6176	5488	5347	2393	11151	3736	4589
STAT6	5376	2618	7291	9878	11609	5605	6461	4280	4408	4483	9187	4080	7913	6263	6343	7051	6086	4397	4492	3723	3863	2719	7629	6403	5608	8724	1682	10600	4722	3843	8840	3316	2612	5360	4106	8394	6145	9603	3625	5640	8606	9193	6410	4939	5871	2553	8718	4266	4048
PKM	7087	3611	8844	8457	8031	8104	5178	4435	4339	7077	7545	3486	11795	5522	4963	5388	5389	3006	4078	5044	6125	3736	7959	6223	4753	6734	1663	9695	3821	3598	11365	3363	2198	3529	3871	6514	8422	7715	3314	5248	6822	9236	7750	5550	4192	2392	9095	3832	4441
TBC1D10C	6530	2868	8588	10352	9228	3995	6100	5020	4151	4411	5576	3605	5288	5783	5121	5867	4319	5043	4571	2981	3943	6390	8258	6002	4472	8110	2620	7385	3124	4317	7427	3156	2136	4468	4531	7507	6754	8693	5103	6980	6325	9353	5649	6975	4565	1530	8271	2621	8684
RHOG	5603	2885	6139	8921	6440	5809	5747	4918	5191	4446	5579	3937	11005	6465	5677	6267	4808	4522	5347	5531	7653	3801	8148	7599	6421	7616	2570	10610	5526	5014	8593	5655	4602	6996	3896	6127	7449	6135	3404	5611	5613	8443	8200	6611	5343	4164	8433	3910	5991
YWHAZ	5247	3316	8367	8707	10619	5545	4378	4409	4983	4531	6041	3157	7390	5554	5444	6530	5387	3687	3936	3735	4868	6050	8472	6927	7244	6859	1193	10279	4061	3323	7125	4772	4466	4975	4499	6801	4968	7983	3188	5521	6761	9470	4920	4903	4701	3227	10480	3305	5286
SORL1	5367	3181	5903	9402	12963	5846	6554	5127	4732	3430	7906	3342	10635	6080	6225	9707	6277	3361	4507	3083	4384	1465	7898	7557	6210	8796	919	9128	4511	3885	8140	2814	3087	5940	3396	9153	3181	9578	2793	4998	7588	9523	5769	5568	4775	3461	10226	3753	3474
NCF1C	7032	1770	5537	7222	8043	3069	7103	5895	5958	3532	4773	3344	8277	5397	3770	5454	3224	4705	4557	5174	6568	3298	7857	5004	4977	10273	3980	9162	4811	4817	5502	4422	3970	7080	3875	5145	4999	5883	3371	5713	6600	9012	7977	5806	5449	3157	12111	3422	5833
PTMA	4626	2639	8500	11426	9709	4991	4424	4143	4544	3438	4650	2960	3998	5627	5106	4774	4438	4465	3534	2977	4152	7510	7346	5612	5436	7162	2298	9035	2993	3706	5475	4126	3480	4401	5715	6084	7355	6867	5353	6072	6673	11823	4565	6641	3995	2338	9125	2434	8074
BTG1	4986	3160	8353	11835	8940	4995	3981	4442	4710	3036	4128	2897	5052	5735	5776	6196	4385	3673	3403	2582	4248	5211	6637	8453	7149	8615	1745	8901	3597	3756	6672	4300	4291	6270	4778	5772	5191	7863	4707	5309	6255	10282	5645	6335	4615	3208	8262	3004	7127
SRRM2	5454	2897	9264	7738	12904	5856	5624	3826	3252	5579	8719	3653	7001	5475	4897	7707	4927	3448	4572	4020	3178	3447	7215	6364	7383	7855	925	7881	3748	3041	12598	2557	2625	3079	3547	9435	4395	10948	2624	6258	9926	10533	5530	3509	5154	3403	11403	2499	2836
ZFP36L2	4666	2855	8930	10088	9533	5893	4335	3901	4877	3890	6313	1917	5258	6277	4832	7417	4648	3871	3411	3335	4436	4644	8630	6226	7998	7048	1201	9005	4046	3282	6810	3511	3761	5022	5456	7392	4228	8509	3494	5074	6977	11150	3814	4361	4988	3261	9205	2940	5916
TPM3	5629	3225	7422	8146	9645	5605	4800	4514	4614	5014	6213	3465	7719	5397	5257	6243	4690	3959	4142	4785	5565	4550	8106	6344	7004	7375	1327	9771	4309	3630	8668	3540	3704	4747	3905	6812	6086	7307	3226	5641	6783	9407	5159	5124	4836	3319	9638	3978	6121
SHISA5	5391	2743	6705	8982	7570	4706	4609	4065	4583	5404	4014	2879	6353	4963	4545	5509	3854	4036	4466	5683	6426	5108	8338	7113	4627	11275	2122	8212	6231	3907	5433	5091	3002	7043	4269	5511	6057	6322	3242	6073	5098	8772	6482	5188	4830	2960	10084	3637	5163
RPS27A	4247	1697	9034	15051	9470	2941	4328	3697	4251	2478	3639	2848	2605	3942	4738	4076	4347	6548	3979	1297	2646	6172	4975	3888	4815	8847	3944	5383	2231	3370	3738	3582	3869	4064	5808	7419	5708	8014	7310	7482	6818	9758	3506	7423	2521	1937	7320	2707	9543
GLUL	5114	3345	5590	7443	10233	4823	6552	5193	6627	6897	5678	4553	8296	5533	5449	6290	5330	4748	5300	5589	5967	2409	6922	7928	5656	8056	1783	9821	7606	3758	7772	4605	4415	6815	5488	6862	6828	7642	3031	4465	7236	6692	5716	6379	5228	3836	8384	4669	5005
RBM38	6695	8664	5020	3707	5459	6440	9944	4665	12460	10833	5374	12452	3544	3969	3790	5130	5442	3856	6789	6521	6748	5026	4366	3330	6246	4421	2061	4827	9087	4301	4814	14706	7670	7410	11027	5478	9384	6482	4853	4969	6838	4946	5824	8040	3658	7236	4322	8338	4755
CEBPB	5425	2281	5348	11565	7132	4934	7410	5155	5971	3830	4445	2831	10967	6978	5683	8256	3943	5155	5028	4174	6567	2293	8173	7116	4088	7432	1619	9863	5968	4805	5986	3592	3186	9127	4477	6622	4926	6292	3863	5522	6187	8729	6599	9488	4616	2649	9335	3817	7625
RPL21	4906	1563	6660	15152	9619	1926	5776	4224	7149	2798	4791	3027	2147	3020	3794	3055	4418	6197	4788	1373	2246	6441	4363	3670	3919	12056	4629	5320	2637	4049	3710	3618	3615	4167	5610	7795	7305	7258	6576	5721	9420	9414	3469	6573	2506	1911	8397	4189	7246
SDCBP	5454	2699	5549	9826	8867	5593	5133	5587	6155	3456	6419	3090	10476	6047	5850	7465	5582	3022	4707	4375	5835	2313	7160	8688	7538	8187	1356	10676	4741	4332	6928	4273	4934	6826	3750	6750	4000	7163	3201	4792	6551	8934	6531	6084	5752	4154	8796	4354	6022
RPL10A	4644	2187	9020	15561	8522	3623	3818	3501	4374	2444	3173	3475	3157	4619	5871	4589	4072	5575	4111	1551	2841	6907	6585	4686	4567	6816	3893	7367	2506	3301	3938	3929	3113	3822	6169	6263	6734	5922	6625	7048	6400	10329	4271	7626	2860	1784	8345	2464	8258
DDX17	4833	2552	8647	10476	13217	4096	4185	3756	4765	3204	6212	2810	4756	5661	5862	6970	5050	4273	3396	2870	2616	4476	6711	5724	6521	7785	1323	8271	3390	3004	6010	3255	3332	4276	5149	7079	3361	8717	3974	5273	8177	12149	4200	3883	4805	2949	10125	2915	4306
CCL5	4641	2839	12368	5230	5098	3932	4752	4563	3828	6361	4572	2100	6139	5477	2657	4577	2555	2725	2783	2756	8565	15904	12747	6705	4962	2920	2006	10131	3531	4464	8087	4244	3225	4693	3572	4155	8517	10662	2288	6188	3647	4136	4401	4779	5981	2263	8186	1984	7283
RPS27	4125	1420	8535	14457	9983	2936	4712	3850	4793	2410	4000	3516	2255	3868	4088	3446	4221	6810	4171	1025	2567	5799	4629	3397	4824	7688	3834	4349	2525	3508	3349	3763	4256	3097	6508	6292	8021	7473	9683	6571	7408	9646	3729	5871	2209	2015	6036	3714	7212
SLC11A1	5054	1855	7342	10364	10129	3617	4940	5118	5096	3398	6734	5031	10917	5465	6668	6087	4378	6139	6995	3781	4414	1868	7286	6803	5455	7632	1848	7418	6690	4725	8267	3702	3449	8882	4302	6756	5965	6299	3434	5694	7319	7392	8063	7038	5236	4037	9828	5194	4614
AQP9	4258	2100	4547	8657	9225	4055	5653	5074	6289	3210	5698	3990	13687	6600	6303	7811	4943	4685	6066	4797	6646	1473	6993	11630	5385	8919	1435	11919	5883	5519	5845	5146	4767	8070	3594	6282	4213	6138	3106	5503	5644	6678	8550	7728	5866	4374	10117	4913	4415
CFD	3671	1274	8093	4502	4087	3997	3124	2021	7298	7605	2557	1390	3542	3651	2050	2131	2152	11946	1745	3784	2847	1152	6432	11068	4163	4360	3745	4458	2137	1845	16138	2589	6059	2247	2459	3155	8372	3240	9481	2837	10407	14862	3447	16024	2004	1029	5326	1189	28548
RNF10	6783	7276	5356	4251	7767	7005	8644	4282	10651	11203	6523	7209	6324	5181	5322	5551	5892	4133	6462	5864	7222	5176	5126	4606	9212	4142	1449	7727	8973	4542	5658	8687	4551	6048	9153	5593	8832	5558	4032	5280	9400	5085	5481	4460	4259	6462	5375	6687	4230
HLA-DPA1	5027	2521	7298	8636	4529	6647	2648	3339	4375	5497	5876	2819	5228	4753	3729	3528	4139	4685	2233	5573	5076	8000	6551	4648	6369	5474	2584	11287	2783	2249	4032	4704	4003	3110	4499	5090	10362	5329	5155	4941	5681	8409	3715	3448	4735	3407	5947	2239	5928
CTSB	5140	3442	7211	9341	6477	6945	4262	3003	6695	7983	6054	5048	7908	5458	4677	3574	3763	4010	3511	5868	6172	3811	6411	6710	5818	6227	2194	8812	4955	3684	7460	6034	4101	5073	5587	5244	8865	5566	3610	4683	6119	7366	6086	4373	4699	3646	6508	3958	4970
CEBPD	4871	2011	5213	13335	7809	2995	5777	4693	6748	2499	4456	2239	9206	7527	4465	6738	4387	5108	4067	2947	5085	2211	6319	8383	3761	9445	2668	8024	4522	5203	5709	2989	2772	9841	4207	5899	6776	6826	4447	4204	5999	8397	8778	8137	3771	2265	7674	4038	7200
RNF149	4755	2114	5341	9728	8885	3828	4842	5002	6583	3043	4853	3345	8124	6032	5420	6798	4645	4122	4687	3866	6390	2508	8261	8986	5517	8389	1483	10389	5255	4901	4839	4315	3990	7545	4419	6449	3631	6087	3954	5045	5640	8520	7424	7693	5501	3566	8666	3502	6137
IRF1	4922	2476	5798	7931	8447	4362	5482	4794	4709	4528	5459	3172	7414	4798	4858	5673	4564	4138	3990	6244	7013	4683	6471	6358	4963	8856	1894	8766	4129	4348	6020	4137	2305	4912	3593	6295	4920	6758	2788	4789	6455	8038	4975	5213	5010	2538	9355	3943	5058
BAG1	6963	4399	5947	4826	6336	3534	7294	5974	7335	8642	5913	5844	4041	4225	4282	2995	5425	5980	6857	3816	3640	6405	4097	4162	4635	4854	5163	6290	4928	5291	4685	4931	3578	7561	9868	7294	15176	5680	4941	5964	9793	5044	4228	6004	4622	3027	3177	5338	5825
TNFRSF1A	4472	2513	5135	8810	6902	4676	5402	4415	5309	3694	5250	3253	8940	6150	4999	6775	4410	3561	4745	4272	6565	2409	8257	8037	5058	7857	2324	9647	4965	4670	6459	4260	3052	6467	3911	6086	5594	5934	2824	4719	5619	8214	7742	7706	5374	2758	8225	3749	5598
CSF2RB	3778	2509	4583	9596	10129	4297	4331	4872	5895	3711	7338	2444	10147	5577	5533	7288	5193	4005	4566	4372	5199	1389	6854	7548	5712	7979	957	10350	5733	4363	5845	3984	3099	5387	4017	7795	3050	6847	2737	4324	6455	9650	5494	5133	6316	2855	9564	3690	3159
NFAM1	5395	2416	5162	7526	9426	5201	6033	4645	5026	4241	7786	3165	10920	5874	5965	7945	5357	3798	4473	4694	5100	1849	6653	7041	4707	7834	1383	8782	5356	3553	8406	3854	2120	5748	3065	7133	5403	7356	2370	3943	6527	7260	6099	3891	5067	2527	8157	4378	3444
PRF1	4255	3257	11065	5401	9845	4485	4162	3359	2431	6845	5199	1246	4384	4728	2710	6619	2536	2151	1944	3436	4704	7525	7649	8355	4786	5973	575	4961	2419	4700	10350	1678	2572	2467	2132	6184	8034	10928	1957	5683	6535	5120	5276	4595	3404	1768	9041	1171	6135
CCDC88B	7113	2645	6318	8142	9201	4038	6498	5638	3677	4726	6559	3127	8411	5802	4012	6390	4543	4361	3856	4017	3851	2999	7250	6458	2473	8296	2100	6785	3576	3828	9689	2713	1038	3086	3397	8213	6874	8914	3248	5516	7547	7740	6184	6379	4595	1206	8649	2723	6465
C5AR1	4593	2813	4628	8559	9392	4365	5553	4974	5617	3444	6163	3514	9229	5737	5477	7564	5138	4436	4914	4298	5387	1578	7107	7032	5391	8357	1448	9906	5945	4254	5418	3674	3665	7288	4032	6515	4386	6267	2619	4701	6809	8091	6499	4970	5931	3578	9128	4248	5107
NADK	5941	2474	5312	8625	8918	4491	5092	4988	4656	4664	6248	3092	8137	5416	5079	6834	4837	3881	3986	5280	4539	2260	6735	6630	5770	10345	998	7964	5362	4341	7099	3067	2918	5792	3790	6353	4096	7195	2861	4659	6592	8738	4911	4033	4547	2959	9976	3911	4244
MYL12A	4616	2507	7279	8617	7017	4497	4197	4028	4950	3733	3758	3285	6007	4987	4229	4311	4058	4185	3683	3534	5733	6137	6931	6391	5655	6643	2338	7833	3862	3817	5549	5126	4437	5482	4634	4640	6007	6458	3362	5871	4669	7942	5225	6036	4006	2697	7093	3117	7262
TAPBP	5073	2558	6700	7659	7584	5244	4774	4457	4117	4510	6677	3089	8399	5491	5428	6653	4724	3385	4612	4545	5462	3984	7387	7033	5130	7327	1960	8238	4124	3766	7745	4067	2809	3212	3329	6775	5523	7087	2757	4793	6359	8843	5570	5063	5104	2710	9404	2771	4391
PPIA	4925	2649	8235	9513	7689	4755	3834	3657	3693	3742	4133	3294	4017	4924	4345	3825	3846	4143	2949	3064	4597	7491	6963	5400	4721	5644	2477	7787	2937	3252	5995	3983	2840	3571	4503	5261	7181	6503	4836	5605	5232	8921	4339	6396	3750	1872	8436	2180	8021
HLA-F	4633	1806	6801	8459	7047	3756	4368	5443	2923	4048	5222	3546	5427	5106	3762	3706	3150	4474	3374	3894	3182	5979	7126	5946	3706	9794	2695	8617	4190	4725	4596	3600	1911	4216	4178	5776	6409	8164	4763	4918	6206	9111	4579	3840	4800	1471	8713	3564	6313
ABHD17A	4903	2540	9166	7715	7126	3565	4579	4113	3773	4980	4539	2529	4881	5456	3904	4918	3379	3862	2988	3112	4451	8181	8166	5008	4886	5489	2343	6600	2824	4148	7107	2757	2780	4006	3897	5767	6305	7736	3218	6061	5165	6779	5195	5942	3909	1716	8433	1551	8619
CCND3	5763	2430	7506	9673	7583	4255	4661	4117	4283	4030	4347	2981	6906	5451	4288	5650	3082	4029	3361	3219	5248	4659	6527	6339	4086	8065	1713	8003	3604	3915	6602	3477	1826	6856	3963	5053	6507	7336	3361	4997	5695	8417	5846	4475	3926	1703	5859	3179	4524
ARPC5	5029	2249	5434	8287	7814	3574	4330	4289	5198	3189	5033	2992	7099	5716	4504	5519	3489	3656	4057	3896	5097	3984	6616	6245	5836	7692	1983	9021	4028	3998	4834	3847	4597	5335	4188	5620	5644	5573	4312	4891	4676	7409	5533	5980	4838	3623	7719	3299	7206
LYN	4222	2620	4636	7790	7420	5351	4453	4874	5199	3891	5451	2952	9407	5325	5915	6597	5304	3728	3958	5631	5807	1979	6165	7576	5601	7032	1004	10324	5277	3981	5440	3509	3655	6023	3436	6121	3945	5676	2458	4497	6088	8274	5513	5567	5271	3339	7817	3719	3656
CYBC1	4797	1912	5802	8257	7128	3767	4878	4564	4606	3701	5167	3836	8743	6102	5015	5185	4190	4945	4650	3962	5255	3585	6967	6800	5471	6848	2167	9329	3855	3776	6759	3806	3326	4883	3715	5938	5370	5740	3538	5205	5370	7600	6719	7436	4495	2733	8271	3063	5792
MVP	5637	2367	5851	8248	9232	4396	4025	4538	4460	4333	5814	2887	8525	6012	4923	5528	4314	4752	4462	4185	4758	3067	6391	6408	3528	7589	1777	8532	3798	4224	6905	2964	1810	3763	3556	6650	3319	6925	3298	4982	5812	7761	6294	6643	3602	1761	7833	2985	4842
ANXA11	5575	2876	6037	7691	7230	5964	5101	4549	3730	4031	5915	3233	9173	5771	4983	5792	4320	2828	4008	4060	5295	2794	6886	6994	5309	6564	1405	8499	4342	5636	8616	3453	2278	5178	3153	6485	6216	6693	2913	4649	5798	7835	5597	4795	3933	2550	7668	3369	4069
FGL2	4766	2267	6362	8518	8554	4316	3958	3292	4882	3232	5479	2253	6127	4684	4714	5137	3568	3517	2305	5357	3583	3589	6475	4125	6274	7852	1606	6840	4020	3636	4685	4309	3740	4167	4259	5748	4644	5134	2915	4275	6675	9327	4206	2985	4707	3500	6954	2969	4896
WDR1	5493	3237	6935	6714	7643	6292	4559	4122	3662	4972	5644	2659	8302	4783	4518	5949	4599	2953	3599	3775	4697	4213	6622	5527	5216	6199	1266	8274	3648	3240	8034	2850	2175	4170	3304	6240	5556	7505	2521	4799	5544	7722	4591	4143	3919	2286	8299	2950	4172
ARF1	4322	2744	6776	8242	7175	4912	5052	3731	4680	4320	4891	3459	6742	5094	4374	5028	4002	3466	3760	3706	5468	3885	7137	5721	5724	6164	1482	8777	4037	3670	6862	3770	3531	5743	3998	5708	5940	5881	2939	4662	5516	7593	5276	5028	4095	3128	7769	3007	5373
MGAT1	5267	3110	7232	7972	7004	5309	4112	3735	3859	4167	4700	2589	6518	5303	3949	5418	3542	3508	2868	4575	5056	3377	6587	5136	4395	7346	1445	7419	3701	3423	6740	3550	2307	4990	4219	5291	6431	6291	3573	4725	4965	7719	5145	4810	4181	2200	7188	2789	5859
TRBC2	5918	3441	8485	8819	5758	4738	3210	3257	2864	3380	4027	3300	3073	4106	5108	4001	3947	4422	3016	1515	4778	9137	7620	5787	4507	4251	2127	7470	2969	3656	5319	3177	2711	2624	3788	4671	5980	6958	4284	5234	3103	10288	5052	6597	3669	2141	7220	1069	8566
ARPC3	4365	1968	5588	9317	6245	3540	4251	3683	4925	3299	4416	3011	6566	5057	4485	3709	4240	4059	3720	3227	5601	4096	6251	5588	5730	7045	3119	8638	3439	3961	5343	4914	5036	4855	3966	5042	5745	5269	3969	4919	5589	7683	5238	6181	4401	3191	6218	3386	6625
EVI2B	4272	2007	5765	9097	7447	3694	3990	3631	5772	2646	4762	2899	6128	5348	5139	5053	3985	4069	3712	4173	4676	3151	7059	6403	8320	8521	1878	8417	4031	4360	4751	4824	5845	6296	4559	5201	3865	6186	3194	4956	5756	7425	5485	4931	5163	4659	7821	3862	6219
SAT1	4177	1483	5115	8227	7013	2368	4021	3899	5426	3913	3493	3129	5231	4588	4235	4281	3954	4911	4262	4644	4635	3412	5640	6658	4533	9472	2019	7741	4212	4100	4945	4267	4216	5415	4233	4664	5081	5766	3925	4998	5483	7208	5350	7348	4727	2664	8055	4652	7313
PPP1R18	4118	2390	5327	8125	7765	4750	4930	4033	4409	3654	5374	3150	6786	4617	4746	6157	4192	3710	4214	3742	5351	3931	6846	5694	4968	7012	1301	9431	4399	3728	5773	3607	2976	5296	3745	6070	4885	6466	2703	5091	5111	7361	5569	4071	4727	2494	8552	3960	4042
APLP2	4743	2465	6415	7839	8693	6147	4069	3559	3905	4571	6761	2807	9090	5448	4190	5352	4075	2824	2784	4468	4458	2012	7026	5994	5834	7711	983	8191	3680	4159	7710	3390	3003	3102	3654	5724	5638	6704	3392	4337	7259	7986	5731	3803	4206	2991	7832	3624	4880
PLCB2	5846	2041	6635	9147	9163	3921	5019	4225	3919	5437	6489	3216	7376	5517	4493	5045	4456	3988	3194	3610	2870	2919	6801	5080	5217	7505	1385	5879	3273	3871	8152	2595	2200	2797	3814	6722	5178	7642	3366	5174	8250	7270	5536	3953	4212	2189	8548	3471	5117
SARAF	4077	2318	7335	10008	8851	3896	3281	3586	4413	2412	3953	2598	3815	4928	4690	4606	3884	4130	3162	2139	3525	4863	5703	5430	5580	6722	1604	7611	3084	3217	4221	3816	4281	5704	4753	5132	3865	6630	4361	5343	4971	9808	4256	4983	3680	2577	6527	2466	6315
PHC2	4489	2001	4466	10157	6695	3387	5382	4272	4576	2489	4321	3107	8984	7058	4365	5245	3871	4617	4662	2970	5132	1944	5597	9012	3960	7280	1832	8694	5128	4796	5279	3384	2457	9785	3271	4922	5862	6455	2400	4354	5152	5660	8346	5631	4411	2645	7252	6204	3947
SERF2	6080	3843	5595	5713	5172	3141	7886	3786	4753	6307	5222	4070	3587	4161	2820	3620	4165	5347	4575	3635	5653	5277	4894	4181	3993	5177	4293	5266	3645	3280	4933	3535	2854	4541	5709	5040	12467	5571	4933	4706	5353	6126	4492	6462	3041	2078	5221	5159	6358
MYO1G	5039	2689	8159	7238	7076	4442	4165	3138	3696	5892	6550	2378	5715	4799	3799	4277	3511	2996	2834	3594	4605	5162	7191	4317	4752	5790	1562	6410	2814	2999	9099	2511	2143	2261	3779	5521	6090	7842	2662	5620	5789	7559	4566	4182	4311	2025	7856	1874	4731
CFP	5073	2277	5390	7815	6967	5046	4915	3666	4127	3725	5959	3409	8310	5109	3918	5338	3025	3702	3133	4682	4829	2330	6777	5554	3635	6299	2477	7030	4661	4268	7348	3967	2141	4369	3674	4202	7797	5236	2876	4256	5382	7093	7088	3957	3946	2045	5694	2797	5645
PBXIP1	6265	3573	5548	7522	10319	5498	5238	4452	2773	3733	5618	3314	3823	4790	4162	5113	5286	2902	3118	2489	3779	2507	5548	5323	3379	6207	1292	6636	3697	2593	8225	2022	1541	4258	3264	6616	4531	7511	3604	4823	5930	8595	4832	4557	3324	1596	6859	2087	5017
ITGAL	4718	2661	8186	5956	7649	4070	4099	3407	2863	5408	6418	2451	5112	4926	4281	4962	3988	2544	2964	3645	3532	5327	7469	4919	5182	6347	1047	6520	2870	3259	7250	2723	1986	2922	3100	5731	4716	9412	2143	5144	5952	7061	4094	3445	4873	1911	9028	2027	3380
UCP2	3920	3224	6563	6003	6704	6037	3154	3896	3229	5661	4031	3552	6137	4362	4862	4702	3991	3212	3317	3844	5144	6426	6183	3668	6690	4772	1830	8630	2897	2677	5694	3696	3368	3397	4519	5162	6073	5669	3487	4515	4173	8295	4293	4355	3175	3486	7145	1693	4102
GRB2	4960	2576	5431	6707	7345	4870	4573	4027	4194	3891	5482	2984	7979	4773	4884	6059	4262	3087	3547	4383	4940	2848	6112	6009	4988	6668	1126	8492	3923	3360	6573	3416	2512	4300	3084	5938	4980	6161	2550	4095	5066	8095	5331	4538	3895	2597	7915	3007	4571
RASSF2	3937	2584	4935	8872	10230	4200	4570	3187	4511	3155	6313	2598	7058	4975	5305	6323	4652	3764	3661	3488	3798	1785	5913	6620	5872	7463	870	8782	4018	3415	5090	2925	2831	4950	3474	7306	3373	6888	2112	4029	5973	7348	4838	3270	5011	2829	7923	3985	3298
RPS20	3471	1304	7361	12907	7151	2142	4054	3339	3361	1827	3129	2535	2014	3410	3682	3376	3182	6056	3896	898	2055	5419	5081	2858	4104	7694	3652	4220	1702	2963	2841	2651	2824	3191	5214	6139	4603	6111	6184	6145	5835	9195	2445	6786	2245	1691	6888	2302	8015
FERMT3	4715	2609	6088	6544	6217	4495	4474	4073	4233	5000	5076	2920	8736	4314	4198	4957	4335	3212	3658	3733	5012	3039	6566	5839	4231	6059	1325	8306	3865	3552	8117	2811	2186	3967	3384	5359	5660	6621	2432	4344	5711	6524	5914	4719	3815	1891	7760	3033	4057
TMC8	4470	2486	9110	8637	9613	4481	4732	4362	3032	3999	3801	2936	3710	5306	4014	5193	3804	3685	3878	2381	3050	5055	6190	4303	4892	5385	1269	6856	2551	2721	5742	2416	2355	3341	4330	6165	4538	6896	3107	6235	5911	7916	5072	4437	3752	1628	8022	1769	4339
CYTH1	4980	2851	6984	7461	9495	4498	4105	3943	3290	3373	4663	2846	3977	4633	4141	5258	4241	3181	2984	2715	3771	4129	6510	4854	3745	5570	1025	6830	2764	2638	6378	2596	1671	4219	3596	5811	4327	6998	3312	4838	5563	9013	4701	4351	3598	1512	7651	1869	5282
THEMIS2	5057	2402	4879	7915	8667	4029	4100	4086	3713	3888	5283	2568	7940	4714	5054	5486	3992	3538	3642	4166	4518	1899	6895	6163	4094	7463	1084	7472	4202	3778	6948	3166	2993	4203	2913	5498	5165	6311	2507	4022	5740	7638	5708	4741	4199	2690	7197	3538	4170
CTSZ	5013	2417	5475	7736	6034	5028	3848	3452	4621	4100	5015	2655	7084	5031	4306	3908	3480	3668	2679	5834	5515	3272	6753	5003	3664	5465	1894	7835	4063	3571	6271	4435	2482	3380	4399	4465	7553	4692	3223	3244	4775	7126	5549	4694	3845	1880	5571	2713	6035
CCNI	4276	3140	6061	7087	6747	4959	4391	3807	6320	4014	5045	3318	4730	4528	4604	4985	3829	2998	3721	3462	4762	3702	6170	5487	6874	5041	1419	8576	3208	2847	5925	5025	4238	4577	4988	4730	4994	5664	3402	4381	5740	7772	4451	4186	3906	3895	5739	3241	4829
ACSL1	2858	1603	4281	7100	9061	3595	4691	4442	6495	2425	4275	2773	18566	5253	5592	8071	3589	4404	5437	4302	5906	1382	4583	9905	4232	5800	552	10435	4685	4628	4377	3684	3099	7454	2201	5675	2019	5230	3087	4566	5628	5718	8230	6619	4782	3331	10145	4070	2556
LYL1	5139	4291	3977	4510	4542	3877	6040	4762	5905	8447	4576	5544	4420	3776	3902	3700	4857	3457	4705	5863	5122	4051	4691	3505	3751	5029	4394	5532	4691	4433	5632	4557	3905	9638	5251	5594	11357	4353	3197	4209	5873	5511	5406	5147	3880	2743	3706	3034	5841
SUN2	4276	3000	8486	6768	8808	6174	3889	3668	3053	4452	5153	2355	5122	4507	4288	5783	3773	2817	2734	2715	3807	4172	7218	4615	3653	4728	611	6667	2996	2884	6573	2574	1602	3287	3208	5929	3232	7325	2767	4897	5175	7620	3726	3228	3809	1278	8045	1640	3772
CNBP	4213	2130	6177	7344	6484	4530	3587	3813	4240	3014	4136	2716	5368	4554	4397	4114	3863	3548	3167	3389	4678	3945	5774	5531	5269	5667	1507	8243	3456	3181	5075	3925	3466	5076	3982	4460	4718	5370	3616	4515	5046	7641	4453	4784	3866	2316	6488	2410	5837
ADAR	4320	2471	5332	6216	8037	4665	4121	3578	3337	5230	5913	2415	7939	3561	4597	5926	4015	3056	3187	4856	3593	2614	5449	4852	5142	8416	815	7076	4668	2952	5374	2481	2000	3388	2660	6107	2846	6498	1846	4717	5631	6729	3343	2753	4182	2736	9604	3434	2266
TNIP1	4298	3054	4960	6445	6043	3391	4849	4321	5636	4422	4671	3951	7587	4123	4533	4887	3782	3521	3962	4813	5109	3500	5159	4857	4524	5263	2041	7144	4174	3304	5356	4207	2703	4131	4519	5193	6842	5072	2901	3846	4620	5987	5511	5319	4452	2760	7441	4047	4243
CIRBP	5809	2023	6743	8968	7493	3135	3745	4247	3157	3392	4279	2559	3870	4952	3988	4228	3695	4025	3392	2177	2605	4405	5179	4849	3661	6407	2138	5624	2556	2870	7153	2344	1712	3160	4067	5861	5865	6616	4031	4904	5828	8407	4484	5378	3916	1358	6129	1595	6291
RPL23A	3629	2095	7413	10794	6885	3764	3217	3216	3685	2185	3429	2793	2819	3613	4680	3195	3834	4623	3204	1528	3072	6189	4352	3834	3291	6843	3551	6426	2043	2893	3706	4205	2107	3435	4529	4571	4339	4981	5344	5370	4847	8479	3478	5779	2757	1049	6166	2161	5929
IGHA1	2299	2661	4583	5955	5776	3144	1131	592	1007	807	1597	1777	3375	3487	1691	812	3287	1898	2404	3884	5161	2089	5269	4879	2218	531	4295	10576	3204	688	5876	966	1543	808	3332	5360	7559	2055	2079	5466	5361	6550	2153	8737	813	4458	23743	2342	6322
EIF4G2	3914	2610	6747	7653	8827	4332	3791	3042	3692	3052	4706	2497	5154	4050	4447	4778	3628	2636	2730	2971	3866	3890	6339	5420	6098	5667	757	7576	3192	2824	5113	3423	3636	3639	3862	5848	2974	6469	2864	4785	5420	8379	3863	3881	3821	2872	7770	2602	4324
MKNK2	2955	2239	5455	8570	9052	4904	4615	2989	4133	3533	4629	2567	6243	4622	4485	5694	3715	4107	3482	3003	4632	3046	6174	6194	4576	5216	975	8645	4202	3069	5747	3322	2275	5411	3442	6087	3560	5889	1795	4486	5382	7174	4597	3780	4143	2257	8311	3284	3301
MXD1	3750	1945	3779	8367	9865	3034	4403	3886	5078	2941	5735	2415	6629	4703	4806	7206	4322	3469	3561	3674	3753	1369	5347	6469	5312	8191	830	8627	4467	3526	4075	2745	3024	5137	3036	6319	2670	6947	2346	3677	5486	6690	4948	3778	4382	3126	9772	4736	3138
RPS6KA1	3607	2146	5409	7621	6700	4498	4233	3303	4010	3510	4847	2907	7331	4924	4489	5249	4067	3453	3391	4120	5055	3172	5842	6041	4446	5690	1252	7869	3839	3634	6323	3293	2374	5295	3017	5254	4661	5649	1958	4051	4942	7070	5383	3772	4446	2280	6938	3092	3292
RPS28	4335	853	6107	8332	6839	6020	3690	2876	4821	994	2623	2509	3196	6595	3406	3311	4126	3041	2602	734	4958	3745	4806	5797	5310	4133	5513	4721	2064	2475	4094	1295	3592	3176	3761	4514	7192	6046	6075	6690	1718	11360	5936	5601	1973	2334	5017	1405	6233
NLRP1	4448	1931	6451	8995	7545	3144	4398	3683	3311	2987	5919	2988	5334	5151	4217	4901	4676	3711	3327	2946	2295	2634	5079	4802	4892	6656	1101	7186	2930	2595	6030	2527	1694	3514	3579	5875	4068	6928	3143	4676	6573	7608	4741	4273	4845	2067	7099	2747	3462
ATP6V1B2	4593	2355	4630	7235	7085	4470	4134	3806	4041	3262	5554	2364	7080	4361	4553	6033	4130	2889	3056	3667	4082	1937	5882	5523	5535	7482	1009	6746	3924	3046	6155	2770	3133	4288	2950	5519	3881	6518	2233	3621	5962	7520	4578	3346	4386	2848	7004	3371	3566
NINJ1	3607	2104	3166	7784	5264	3032	4896	4158	4845	3105	4542	2996	5350	4379	3905	3742	3739	3560	3899	4036	4777	1928	5498	4953	4675	8704	2556	6581	4445	3510	3990	3465	3919	7576	3840	3022	6057	4847	2541	4293	4416	5858	5211	4281	4214	2603	6879	4000	5876
NFE2	4243	2989	3564	6085	5735	4052	5307	4358	5034	4951	5046	6116	6650	4809	3459	4325	4284	3704	4047	4252	5652	2200	5154	5676	4096	5950	2422	7082	5446	4417	5404	3940	3195	7540	4107	5152	7575	4689	3379	4310	4641	5246	6243	6930	4203	2792	6557	3342	5037
FRAT2	3899	1551	4047	7968	6957	2456	5488	3851	5067	2383	3930	2629	5196	4557	4634	5506	3182	5164	4339	2656	5812	1632	7394	5955	3482	7589	1670	9222	4373	4290	3656	3016	2883	6419	3220	6293	3060	5489	3312	5215	4158	6809	4878	5561	4502	2057	8768	3517	6406
UNC13D	4993	2048	5737	6711	7267	4011	5121	3765	3324	4081	5318	2635	7197	4869	4064	5380	3829	3241	3878	3104	3509	2733	5666	5359	3769	6446	1462	6137	3434	3016	7342	2453	1765	4131	2793	5842	4336	6430	2801	4906	5743	6356	5147	4230	3870	1636	8135	2809	4379
PTAFR	4653	2380	4067	6726	8362	4547	4538	4348	3959	3151	6137	2645	7063	4861	4250	5419	4772	2815	3318	3776	4104	1218	5809	5980	5049	6865	1155	7866	4043	3115	6220	2897	2597	3807	2811	6478	3918	6025	2430	3425	5442	7651	5224	4082	4489	2761	5806	3074	3712
PGK1	4030	2218	5728	7199	6297	4225	3734	3443	3753	3424	4706	2634	7222	4938	4277	4230	3586	3017	3186	3746	4644	3131	5940	5387	5324	5282	1002	8279	3328	3175	5576	3595	3122	3708	3217	4581	4947	4898	2788	4228	4874	7253	5242	4919	4154	2640	5749	2917	4849
PKN1	4894	2664	5982	5916	5939	5016	4366	3092	2859	4330	4166	2399	5026	4447	3517	4165	3425	2804	2416	3566	3967	4464	6128	4346	4541	5394	1787	5895	2740	3193	6376	2535	2003	3179	3405	4654	6465	6042	2618	4331	4259	6842	3768	4751	3183	1773	7149	1774	6394
IL32	3519	4582	7546	7757	5466	4890	5189	3753	1922	4044	3814	2557	3842	4643	2720	3212	2742	3270	2088	2105	4589	9414	8575	4555	3528	2386	1602	4889	2982	2928	5103	2595	1557	3350	2826	5345	4033	5439	2731	6601	2479	7481	3564	4114	3652	1290	6378	1231	9091
SECTM1	3555	1662	3466	6680	4458	3427	3781	4548	4310	3266	3792	3016	9806	4577	3991	4326	3588	3775	4004	6392	8300	2541	6111	6872	3031	6697	1556	8182	4858	4675	4033	4549	1904	4100	3083	4155	4916	3481	2396	3431	2998	6016	7268	6039	4742	2148	6128	3289	3596
HNRNPK	4182	2444	6564	7060	8011	5174	3856	3512	3701	3318	4910	2275	5746	4569	4655	5013	4028	2705	2779	2975	3793	3423	5847	5295	4436	5669	785	7469	3432	2802	5979	2820	2232	3895	3399	5518	3906	6132	2614	4338	5667	7935	4057	3713	3940	1828	7433	2495	3943
SNRNP70	5458	1828	6855	8723	8560	3381	4232	3978	3372	3564	4752	2782	3666	4745	3747	4983	3989	3677	3266	2016	2378	3461	6347	4392	2834	5912	1492	5327	2483	2873	7651	1896	1315	2588	3870	6222	4469	6933	4165	4934	5950	8642	4749	5312	3687	1046	6970	1874	5645
DUSP1	3520	1980	3520	9747	8149	1747	3641	3068	4948	2037	3141	2321	4236	5803	4827	4667	4423	4132	3542	2920	3104	1844	4040	7123	5549	7423	1225	7720	4424	3425	3821	2264	3622	7314	3776	4752	3539	6217	3241	3684	5093	6598	5830	5098	4381	2094	6255	4349	4384
ZAP70	4178	2209	8469	6960	7155	3320	3659	3157	2603	4291	3719	2223	2821	4465	3324	4711	3233	3106	2688	1845	2912	6453	6396	4743	4307	4821	1376	5469	1968	2842	5825	2201	2149	2734	3116	5009	4511	8508	3282	5563	4943	6558	3864	4593	3152	1279	7900	1022	5531
ANPEP	4625	2107	4746	5321	9515	4484	6586	3277	5068	3932	8583	3369	9885	3437	5269	5821	4425	2762	5532	4118	3844	1368	5305	6502	4681	7207	963	5377	2761	3474	6342	2475	2360	2898	3245	7129	3170	4437	2002	4024	6371	7062	8853	4199	4760	1942	7403	4283	2631
FCGR3A	2967	1935	4089	5496	7324	3511	3405	2624	3301	4805	3341	2125	4475	3832	3034	3269	4249	2841	1493	5966	3548	3820	4976	5208	4119	9785	849	7941	3522	2675	3931	3493	2558	3489	3570	2703	8348	6018	2417	6417	5882	5013	4702	3467	4624	2588	7664	3548	4341
EVL	3295	2433	7836	7605	8000	3921	3440	2651	2842	3423	3649	2670	2506	4258	3814	4584	3371	3363	2730	2184	3244	6011	5306	4173	4710	5772	1285	6197	2234	2600	4939	2775	2106	2861	3800	5044	3796	5939	3170	4985	4875	9070	3530	3611	3570	1693	7274	1254	3802
ALOX5	3595	1763	4722	8189	7164	3579	4334	3329	4027	3173	5344	2864	10429	5162	5064	6038	3217	4253	4058	3510	4057	1591	5449	6109	5096	6011	1141	7924	4666	3228	5520	2710	3231	4941	3065	5588	3963	5391	2605	4308	6336	6693	5331	4710	4350	3027	6638	3231	2943
IMPDH1	4160	1965	4618	7175	6083	3584	4704	3850	4246	2824	4771	2922	9583	5016	4614	4674	3561	3711	3986	3269	4769	2060	5973	5627	3804	5615	1680	7634	3944	3522	5498	3556	2290	4147	3201	4472	4979	5722	2535	4058	4596	6110	6660	5052	4090	2088	6135	2861	4792
SASH3	4024	2383	6851	6273	6379	4288	3831	3368	3376	4258	4940	2418	5470	4228	3921	4612	3382	2694	3058	3848	4404	4670	7750	4758	4181	6047	1188	6502	3228	3213	6206	2902	2191	3851	2905	4910	4651	5678	2598	4462	4775	6228	4262	3719	3678	1717	7407	2232	3882
VMP1	3503	1528	4488	7990	7169	2669	4089	3453	4687	2030	4006	2644	4872	5172	4169	4249	3530	3528	3565	2915	3553	1728	6268	6413	4938	6167	1107	8096	3959	3837	4468	3002	3940	8393	4063	4971	3512	4994	2481	4113	5999	6340	4909	5166	4279	3254	6016	3274	5061
GRK6	4338	2535	5404	6764	6666	4737	4446	3494	3660	3572	4631	2806	7119	4336	4154	4364	3406	3671	3283	2924	4216	3517	5257	4296	3944	4996	1586	6832	3090	3163	5663	3200	2272	4805	3532	4590	4745	4639	2761	4239	4847	6902	5059	4137	3681	2007	6638	2546	4989
SLC16A3	3930	2077	4364	7419	7065	4550	5131	4069	4019	3422	4718	3071	9687	4907	4069	5238	3547	3079	3359	4911	5746	1488	6123	5757	3206	5684	982	6800	4543	4170	5791	3523	1743	5514	2917	5006	4781	4720	2247	3673	4340	5562	5571	4921	3663	1897	7950	3058	4646
TSPO	5694	1775	5450	7154	4446	3279	4991	3860	4359	3060	4340	3077	7379	5003	3362	3887	2678	3948	3928	3067	5328	2877	5119	4746	2851	4477	3014	6248	2666	4257	5843	3759	2020	3281	3573	4504	7490	3662	3094	3913	4806	6234	5674	6329	3620	1473	5057	2620	7049
IFITM1	2800	1483	4613	6763	5304	2440	3485	2622	4208	4155	3331	2704	5696	3546	4209	3546	3307	4128	3735	5029	5846	3930	4720	4916	2113	6698	1960	6987	4060	3680	4009	4861	1625	3699	3294	3389	3821	3958	2751	5608	3078	6429	4133	6074	3483	1386	6698	3777	3685
HNRNPA2B1	4917	2362	6881	6230	7282	5093	3146	3471	3429	3533	4880	2180	4461	4416	3747	4463	3766	2305	2388	3522	3933	4444	5957	4825	3878	5111	941	6652	2712	2697	6186	2926	1932	2672	3432	5090	4983	6377	3534	4304	5356	8078	4215	4280	3150	1653	7221	2017	4809
SBNO2	3517	1676	4770	7048	6344	3487	5068	4085	4156	3139	4520	2570	9985	4662	4084	6116	4115	4001	4090	3553	4520	2266	5229	5604	3804	5980	943	7893	3984	3641	5427	2590	1978	4852	2641	6026	3105	4880	2339	4173	4543	6165	6010	5591	3990	1900	8557	2658	3892
ABCA7	3298	1900	4915	8390	5715	2469	3006	3243	1950	3203	4860	2887	5233	2699	3808	5654	3783	2966	3674	2873	2880	2388	5966	5373	4764	6885	1715	6007	2955	3124	6212	1167	2141	2408	3389	6165	4330	7583	2835	4911	5587	7117	6397	3931	3857	1835	8236	2353	5286
NCF4	3953	1460	3561	8641	6799	2057	4605	3883	4677	2575	4863	3080	8026	4743	3773	4558	3819	4351	4825	2928	4438	1305	5687	6655	3753	7786	1873	7599	3916	4366	5306	2982	2984	4308	3359	4876	4325	4586	3327	4296	4408	5930	5769	5754	4677	2029	7249	3715	4341
DGKZ	4352	2412	7072	6832	6886	4021	3934	3147	2747	3711	4731	2395	4857	4214	3521	4495	3290	2646	2901	2375	3374	4641	6269	4559	3792	5362	1365	5960	2373	2564	6920	2677	1656	3189	3039	5166	4474	6186	2475	4558	5043	6631	4688	3835	3490	1412	6964	1694	4235
CALM1	3827	2103	6795	6738	6310	3867	3407	3093	3180	2989	4077	2042	3698	4077	3726	3874	2997	2854	2614	2422	3755	5497	6392	4508	5077	4700	1348	6063	2502	2745	4646	3095	2918	3284	3478	4894	3792	5815	2738	4740	4415	6910	3573	4079	3621	2388	7117	1727	5689
TRAC	4242	2723	7823	7000	5686	5793	2600	3315	2477	2845	3548	2475	2992	4267	4075	3554	3435	2511	2807	1518	4170	6648	6356	4374	4955	4210	1847	6384	2588	2408	4323	3639	2756	3302	3710	3900	4204	5637	3209	5350	3083	7607	3471	4110	3190	1944	7344	1152	4668
EHD1	4160	2698	5563	5571	6609	4845	4989	3928	2948	3837	4465	2270	9990	3691	3418	6043	3255	2639	3463	3362	5173	2854	5060	5100	4160	4967	971	6398	3294	2570	7419	2567	1729	3162	2301	5596	3974	6025	2153	4199	4460	6056	4308	3579	3232	1840	8543	2508	3437
RPL14	3860	1299	6128	9662	6490	2314	3525	2760	3047	1622	3151	2109	2577	2954	3474	2470	3666	6048	2695	1150	2050	5052	4061	3176	2949	8240	2137	5329	1875	2793	3306	3316	2225	3103	6048	5350	5370	6087	5905	5534	3911	7530	2190	5968	2367	1296	7650	2527	4916
ACAP1	4631	1974	6078	7516	7361	3700	3644	3957	2934	3305	3579	3157	5111	4201	3852	5028	3474	3543	3595	2198	2654	3992	5652	5086	3534	5687	1582	6012	2388	2931	5532	2656	1545	3086	3040	5411	4592	6363	2987	4572	4957	7536	5017	5631	3128	1207	7818	2046	5267
AHNAK	4477	2538	7566	4962	9876	6518	3505	2920	2497	4587	7033	1492	4042	3482	3179	4742	3692	2344	1977	2245	2806	3255	6532	3028	3606	3775	672	6283	2092	1813	8228	1876	1412	1323	3151	6424	2958	9018	2110	3780	5672	7171	2484	2332	2994	1815	8693	1575	3140
FAU	3685	1652	6190	9685	6096	2013	4465	3039	3976	2167	3221	2678	2434	3949	3448	3164	3026	4607	3043	1430	2408	4288	4945	3085	2856	5815	2736	4946	2178	3080	2794	2810	2059	3308	4466	4730	5869	4510	5288	4328	4674	7503	3318	5662	2412	1341	5843	2163	7170
RPS25	3314	1554	6411	10445	6875	2694	3711	2957	3598	2059	2759	2747	2314	3598	3664	3163	3114	4360	3018	1237	2571	4518	4146	3305	2296	6074	2986	4542	1982	2546	3256	2947	1754	3550	4695	4905	4937	4875	5714	4809	4758	8457	3457	5769	2403	994	5518	2026	6262
TSC22D4	4090	2136	5163	6457	6193	3956	4398	3469	3371	3274	3938	2612	6076	4399	3844	4550	3930	3001	3560	3266	4970	2741	5883	5279	3117	5621	1836	7000	3381	3285	5624	3316	1716	4335	2903	5538	4340	5399	2289	4088	4150	6256	4706	4458	3742	1492	6850	2416	4658
GCA	3260	1031	3908	8258	6011	1906	3701	4374	5497	1794	4134	2455	5025	4115	4726	4513	3131	3831	4274	2335	4259	1505	5520	6690	4549	5947	1147	7804	3637	4190	2348	4444	5429	6655	3524	5328	2251	4005	3250	3934	4833	6334	4725	6218	4324	2930	6119	3221	5518
BTF3	3853	1963	6230	8261	5493	2896	3815	3157	5769	3221	3588	3421	3228	3881	3397	3316	3601	3922	3525	2357	3347	5880	4406	3897	3958	4972	2761	5589	2682	3013	3578	3821	3486	3355	5533	3883	5303	4476	4361	4283	4608	6783	3672	4505	2988	2260	5319	2489	5932
ALPL	3626	1810	2925	3922	4420	2994	4364	4310	4161	1651	2996	4385	14720	4413	6975	5442	4138	4298	6661	4050	8029	481	4666	10371	2409	2916	894	9258	4416	4601	3634	4697	2676	6321	2906	5960	2594	4158	2437	5040	4213	4667	6170	7615	3092	3331	8781	2894	2148
TAP1	2938	1873	4553	6675	5387	3325	3471	3111	3312	3681	3609	2308	4753	3729	3902	3994	3041	2981	2491	6054	5306	4931	5394	4844	3935	6759	890	7240	3793	3418	3563	3231	1643	3913	2614	4721	2559	5134	2003	3599	3862	5684	3848	2819	4301	1656	8136	2945	3164
RASSF5	3418	2262	5354	7439	7728	4296	3171	3172	3580	3024	4193	2109	5339	3950	4063	4571	3523	3042	3031	2946	3585	3051	5281	4475	5272	5604	790	7651	2849	2815	4485	3031	2663	4248	3039	5004	3386	5312	2470	3946	4538	7192	3700	3077	3555	2316	6981	2270	3535
TNFRSF14	4217	1757	5844	7017	6249	2388	4099	3390	3409	3162	4021	2981	3953	4539	3614	3746	3320	4194	2914	3245	3055	4408	5352	4962	3481	5794	2144	5773	2659	3112	5242	3053	1954	3286	3120	4370	4520	5294	3336	4677	5029	6660	4744	4272	4319	1698	6237	2198	5458
CTSD	5835	1961	4899	5989	4551	4171	4969	3661	3480	4290	5352	2101	7687	4167	2931	3826	2840	2438	3023	3281	4986	2328	5410	5307	3262	7786	2207	4627	2614	3136	7750	3103	1364	2915	2443	4043	7236	5122	2580	3449	5011	5808	5701	4810	2839	1540	6720	2975	6626
STK10	4770	2637	5530	5860	7003	4473	4258	3700	3072	4272	5531	2187	6714	4267	3961	5719	3990	2178	2874	2666	3128	2731	5344	5107	4004	5744	769	5766	3157	2540	6487	2140	1364	2551	2360	6182	4027	7091	1983	4078	5617	6323	3502	3498	3231	1825	7524	1490	2679
CTDSP1	4049	1967	5419	6931	6279	3183	3683	3159	3064	3064	3989	2403	5358	4423	3559	3795	3019	3291	2747	2802	3780	3980	5670	4538	3559	4828	1632	6810	2952	3204	5353	2869	1724	3963	3129	4450	5053	5568	2628	4015	4155	6076	4547	3645	4054	1737	5344	2284	4430
RPL37A	4031	1579	5385	9628	5027	2702	3570	2828	3417	1970	2807	2653	2664	4240	3291	3119	2835	3719	2755	1363	2160	4540	4684	3549	2509	4640	3275	4552	1881	2329	3252	2905	1735	2820	4443	4383	8310	4341	5369	4192	4960	7612	3470	5825	1942	1141	5361	1925	7775
SEMA4D	3817	2252	5424	6112	7048	3533	4007	3379	3013	3093	4591	2264	6293	3958	4305	5037	3600	2674	2929	2551	3157	2675	4972	4837	3835	7593	933	5932	2659	2467	5616	2214	2000	3488	2736	6047	3330	6580	2439	3883	5193	7242	4208	2924	3211	2118	7718	2741	2884
PSME1	4091	1812	4772	6246	4607	3421	3283	3284	3258	3284	3557	2634	4610	3768	3415	3383	3148	3054	2541	4141	4893	4832	5176	4491	4739	5225	1918	6424	3122	3172	4447	3675	2917	3387	3100	3953	5952	4302	3188	4225	3907	6192	4158	3856	3717	2447	5389	2215	5753
WAS	4249	2101	4699	5775	6642	4255	4810	3425	3459	3599	4795	2318	8208	4380	3860	5435	3717	2646	3048	3785	3884	2480	5286	5449	3323	6520	1087	6867	3735	3287	6789	2633	1716	3890	2511	5565	4772	5530	2424	3800	4864	6087	5140	3796	3597	1873	7055	2826	3286
RNASET2	4517	2398	4248	5994	7890	4463	4577	4758	3137	2674	3971	3527	5492	4708	3502	4983	3754	2943	3932	2497	3651	1334	7089	4530	2946	4996	2209	5752	4289	1779	5780	1865	2230	5670	3262	6893	6309	3550	3798	3972	5532	7014	3457	6650	4764	2253	5958	2249	4839
TUBA1A	4685	2273	3650	5162	6758	3417	4657	3909	3351	2846	4934	3282	7528	3879	4556	4110	3659	3217	3854	3261	3752	1549	5362	4877	5209	4633	1440	8639	3806	3432	5259	3138	4145	4584	2825	5627	2957	4553	2457	3522	5302	6384	5794	5473	4096	3486	5050	2463	4399
LENG8	3881	1947	7383	6669	8093	3528	3727	2830	2863	3611	5313	2545	3949	4281	3789	5187	3602	3329	2827	2507	2022	3393	5152	4031	4315	4601	702	6382	2725	2354	6538	2068	1582	2469	3464	5930	2942	7409	2363	4537	6580	8411	3883	2585	3429	1537	7735	1772	2450
ATP5F1B	3926	2397	5795	6350	5789	4506	2994	2598	3430	3587	4064	2934	4270	4140	3814	3205	3272	2560	2572	3400	3772	4488	5186	4345	4951	4554	1369	6436	2718	2549	5348	3290	2778	2811	3220	4080	5399	4836	3060	3969	4648	6735	3850	3840	3267	2508	6345	2092	4392
LST1	4442	1266	3586	7465	5493	2136	4916	4104	3860	2640	4578	3005	4786	4230	3410	3399	3373	4580	3274	2930	3107	1983	4196	4821	2513	7386	2807	5452	2644	3876	4503	2942	1986	3333	3560	4252	6725	3834	2945	3920	4759	6035	4150	5385	3990	1479	5045	3380	6102
CD52	2824	1193	7103	8982	5191	2382	3389	2515	3039	2528	5310	1911	2344	2999	3356	2221	2828	3860	2580	893	3084	6923	5089	2877	3874	6377	2878	5155	1492	2810	3963	3204	3008	2235	3387	3714	3466	4674	3909	5611	4737	6533	2701	4199	2545	1747	4997	2378	4515
WIPF1	3549	2231	5217	6178	7201	3938	3350	3412	3421	3397	5105	1933	5542	3932	3708	5188	3810	2489	2728	3098	3532	3286	5213	4815	5055	6031	865	7098	3377	2862	5017	2613	2394	3675	2862	5308	2878	6043	2064	3955	4802	6504	3591	3512	3665	2354	7754	2540	3213
EIF4B	3532	2119	6651	7495	7184	3642	2648	2628	2974	2112	3800	1932	2568	3919	4457	4071	3227	3321	2208	1382	2628	4657	5833	3865	4506	4581	1008	6130	2450	2134	3938	2685	2220	2486	4005	4636	2815	6281	3491	4599	4531	7986	2817	3363	3275	1882	5349	1692	4823
ARHGAP27	3398	1870	4991	7179	6662	2833	3955	2827	3784	2960	4285	2453	5381	4597	4146	4599	3537	3928	3177	3277	3112	2241	5830	4281	3996	6166	885	6146	3335	3233	4648	2299	2197	3965	3275	5122	3640	5145	2461	4135	5307	6259	4180	3544	4043	2079	6671	2743	3238
CAPZB	3943	2277	5368	5952	5800	4194	3583	3293	3142	3088	3908	2464	5896	4183	3821	4219	3217	2704	2917	3028	4389	3544	5423	4854	4550	4706	1237	6747	3033	2814	5186	2709	2787	3340	2842	4445	4872	4998	2614	3898	4194	6432	4074	3916	3291	2492	5646	2187	4228
NACA	3379	1475	6386	9206	6526	2940	2913	2744	3608	2147	2988	2063	2706	3130	3613	2812	3107	4347	2904	1820	2861	5022	4206	3735	3292	6155	2673	5485	2141	2674	3313	3231	2891	3032	4057	4081	4546	4820	4489	4345	4949	7294	3005	4378	2562	1827	5695	2386	5741
PNRC1	2945	2147	4004	8485	6402	3737	3256	3752	4887	2425	3098	2078	4718	3200	4546	4161	3752	2845	3367	2610	4005	2375	5764	5203	5342	5774	1293	7459	3445	3511	3741	3218	3695	6635	4000	5001	2683	4789	2297	3508	3808	6333	3858	5547	3526	2629	6707	2600	4772
CALM3	3443	2431	5290	6319	5840	3865	3516	2782	3327	4023	3755	2414	4507	3622	3581	3812	3292	2841	2960	2399	3830	4293	4854	4379	4321	5276	1651	6469	2953	2671	5034	2656	2358	4196	3261	4048	4663	5862	2257	3999	4284	5829	4299	3617	2989	1817	6454	2109	3562
TMEM259	4009	1814	6336	7844	6119	2924	3606	2985	2923	3127	4066	2513	3262	4243	3460	3992	3371	4054	2835	2564	2775	4011	5809	3816	3593	4674	1510	5240	2162	2893	5505	1849	1621	3020	3557	4968	3893	5717	2932	4755	5147	6905	4446	4224	3966	1351	6497	1843	4827
MALAT1	2248	1326	6537	7503	4324	2253	2479	2692	4720	2573	4334	1947	2752	3218	4838	3445	4598	3774	3200	1530	1345	3839	6159	3442	4275	5412	2004	6606	1634	2764	3838	3390	2553	3273	5510	4986	3080	4716	3974	4380	6854	6884	2849	5241	4611	2661	6145	3035	3163
FFAR2	3997	1116	2734	6754	5355	1996	3766	4542	3949	3296	3762	2921	7409	3942	4230	4351	2910	3893	4694	5293	4576	1636	4720	5573	3906	7437	1147	7815	4467	3509	3243	3255	2829	4011	2556	4587	2273	4050	2870	4629	3157	5862	4747	5830	4699	2074	6954	3481	3248
TMC6	3779	2143	6536	6501	5507	3876	3476	2530	2507	3288	4187	2467	3824	4210	3637	4246	2934	2884	2370	2221	2756	3848	5021	3509	4594	4817	1319	5371	2239	2542	5513	2178	1877	2814	2817	4820	3928	6547	2787	4718	5194	6804	4310	3956	3484	1364	6958	1364	4604
GMFG	3830	1536	3929	7407	5136	2361	3852	3568	3763	2203	3287	2704	5070	4299	3442	3561	3181	3863	3307	2505	3648	2767	5014	4870	3160	6052	3089	5421	2745	3385	4562	2867	2420	4481	3334	4158	5605	4716	3463	3709	4211	5986	5018	5911	3451	1642	5061	2730	5829
SPOCK2	4346	2657	7061	6004	7460	6252	3313	2826	2154	3320	4200	2401	3680	3798	4149	4597	3406	2053	2303	1288	2624	2875	4394	4169	3846	4710	731	5322	2599	1911	5837	2284	1484	2656	2571	5534	3294	6772	2673	4300	3812	8208	3195	3001	2362	1415	6736	1108	3622
IGKC	2250	1928	3624	4330	22704	2931	1290	742	1586	1157	1073	1871	3031	2646	2107	1225	2544	2082	2597	3505	2876	4530	3701	3770	2402	1479	2697	10422	2606	631	4061	1136	1254	1336	2967	4260	6909	1971	2248	3320	4085	5997	1506	6076	1159	2882	18304	1789	4868
MKRN1	4916	4185	3850	3421	5478	5334	5926	3636	11192	6752	4762	5947	3534	3442	3234	4472	3842	2674	5716	3876	3482	3397	4230	3209	4150	2953	1148	4887	6070	3189	4028	5488	3995	3981	5708	4433	5672	4900	3839	3795	6304	4208	3220	3358	2612	4440	3752	3709	3447
RXRA	4950	3018	4478	5049	6099	3586	4577	3492	3747	4154	5063	2837	6509	3786	3945	4413	3808	3005	3243	3698	4365	2103	4599	4026	3683	5211	1372	6492	3964	3198	5704	3161	1832	4042	3471	5440	6518	4841	2273	3185	4670	5738	4839	3414	3228	2131	4706	3391	3701
MYO9B	4242	2003	5305	5769	7884	3734	4098	2858	2821	3606	5204	2307	6179	4160	3830	5347	3943	2605	2926	2852	2810	2122	4958	4447	4205	6006	1003	5618	2917	2647	6385	1901	1603	2872	2304	5895	3364	6540	1961	3495	5537	5993	3888	2943	3257	1763	7032	2479	2806
BIN2	3328	1698	5297	7000	7144	3141	3768	2783	3634	3005	4305	2363	5083	3992	3654	3880	3462	3462	3018	2675	3025	3211	4974	4657	3462	5901	986	6786	3272	2844	4607	2696	2234	4092	3233	4468	4061	5622	2465	4143	4947	5896	3597	3606	3788	1823	5904	2906	3063
PPP1CA	3921	2127	5238	5910	4965	3647	3776	2933	2963	3105	3555	2277	4390	4262	3272	3476	2922	2680	2529	2941	4375	4594	5770	4583	3723	4759	1790	6245	2630	3123	5577	2796	1987	3483	2967	4197	5046	4815	2367	3754	3882	5951	4031	4091	3483	1675	5814	1871	5337
UBE2D3	3240	1757	4466	6869	6146	2778	3431	3056	4747	2484	3680	2356	4352	3896	3464	4052	3200	3164	2982	2711	3609	3203	5094	4989	4509	5399	1345	7048	3144	3259	3727	3977	3622	4440	3688	4558	3605	4688	2948	3822	4420	6313	3534	4526	3715	2833	5541	2607	4741
HNRNPC	3971	2133	5023	6690	6311	3942	3344	2948	3285	2548	3562	2072	3820	3916	3729	4096	3361	2391	2590	2309	3468	3130	5091	4627	3877	5697	1416	6547	2684	2413	4733	2941	2512	3811	3176	4280	3840	5230	2995	3786	4216	6911	3858	3827	3310	1831	6487	2069	4751
MT-ND4L	1459	2214	6984	7794	6249	5175	1386	2452	3547	2481	4009	1900	4633	3284	4017	2700	2980	3964	3208	3369	3646	9223	3804	4644	6923	2769	426	9353	3004	2254	3422	3673	5335	3621	4662	3360	2966	3998	1893	4026	4731	5565	3665	1769	4026	3602	4358	2169	1150
WBP2	4328	2377	4117	5654	5267	4431	4343	3630	4049	4056	4341	3398	6311	3951	3434	4460	3794	2931	2950	3450	4076	2262	4674	4470	3792	5057	1544	6669	4117	2945	6074	3125	2260	4364	3064	4326	4690	4701	2461	3338	4282	5366	5023	3958	3382	2216	5859	2518	3704
CNPY3	4017	1888	4127	6783	5720	3212	4044	2876	3518	2597	4190	2347	4824	4653	3220	3790	3066	3482	2493	2769	3214	2626	4851	4148	2912	6349	2523	5981	2707	2855	4842	3125	1734	3765	3188	3855	6797	4411	2916	3217	3966	6207	4650	3934	3381	1679	4678	2587	4871
PLEC	4330	2996	4984	5055	7174	4888	4038	2811	2407	4609	5718	1817	6972	3363	4203	5043	3789	2529	2604	2159	2054	1970	4618	3026	3553	5123	970	5402	1731	1824	7376	1763	1031	1681	2219	6846	2871	5283	2048	3656	5744	6107	3216	2692	2662	1460	7502	1471	1563
RPL27	2625	1006	6038	10610	6539	1663	3174	2644	3687	1650	2273	2218	1709	2855	2905	2684	3015	5842	3029	634	1612	4721	3561	2211	2698	6942	2730	3510	1630	2632	2050	2077	2455	2958	4716	5054	3946	4590	4867	4879	4545	6955	1820	4855	1963	1227	5429	1839	5418
CPPED1	3402	2146	3370	5817	5947	3703	3940	4399	3086	2190	4903	2167	4403	3947	3622	4374	3341	2238	3108	2722	3741	1012	6220	4969	4566	5246	1316	6939	3752	2577	4844	2504	3047	6056	2954	5175	3710	4777	1614	4041	5222	5838	3587	3156	3679	2869	4490	2775	3067
JUNB	3106	1293	4411	6729	5573	2644	4608	3820	4324	2761	3057	1954	6413	3963	3257	4637	3291	4130	3979	3196	4199	2036	5166	5663	1807	4927	1220	7037	3373	3458	4317	2767	1455	4596	3052	4689	3131	3668	2912	3765	4079	5686	4288	6046	3307	1128	7788	2423	5540
CD3E	3530	2511	6992	5615	5895	4704	2618	2943	2177	2585	2895	2544	2984	3568	3638	3791	2612	2417	2398	1398	3869	5653	6007	4336	4477	3816	1267	6220	2521	2145	4791	3047	2378	2776	2866	3341	3309	6038	3029	4415	3095	7811	3513	3813	3258	1708	5930	1126	4208
BCL2L1	6032	5859	3232	1603	4051	4714	8094	2998	12818	8461	4972	10119	2828	3401	3012	3597	5065	2963	5323	5571	4129	3502	3283	2665	2310	2022	1556	4031	6364	3522	3632	9163	2245	4437	7575	4425	7339	3810	4381	3051	7521	2550	4356	4323	2089	3046	2317	4074	3401
PSD4	3614	1822	4090	4249	9062	4039	3966	3055	2861	2465	4947	1629	6343	3735	2866	5090	4010	2472	3023	2239	2984	2355	5606	4115	3316	6656	830	6948	2484	2423	4583	2417	1532	2651	3241	4322	4167	7069	2030	3534	5344	4129	3541	2712	3236	1810	6147	2286	2151
CD44	3038	2157	5636	6631	6822	4695	2788	2505	3149	2690	4283	2249	5341	3456	3777	3744	3028	2842	2416	2976	3519	3202	5548	3988	4666	4415	1053	7427	2175	2246	4496	3098	2825	2177	3181	4300	3184	4798	2558	4204	4465	7708	3785	3636	3178	2433	5171	1864	3208
LASP1	3587	2412	4745	5344	7135	4657	3881	3030	3092	3174	4690	2099	6628	3462	4206	5633	3495	2515	2654	3222	3501	2833	4975	4701	2990	5145	478	6394	3163	2648	5537	2398	1496	3309	2443	5288	3104	5506	1629	3192	4460	5638	3802	2532	3349	1487	7026	2619	2596
MPEG1	2949	1701	5960	7342	6584	4355	2816	1572	3486	3455	5230	1690	5339	3748	3632	3118	2644	2577	1605	3838	2464	1932	5292	2904	4578	6411	991	5794	2946	2244	4841	2915	2066	1660	3353	4274	4515	4250	2198	3182	5261	6623	3017	1672	3364	2505	4783	2549	2540
ACTR2	3686	2276	5526	5370	7351	3976	2997	3378	3578	2676	4480	1696	5423	3859	3758	4746	3410	2280	2434	2824	3332	2848	5244	4433	4524	4869	612	6255	2682	2570	4380	2597	2429	2688	2883	5089	2842	5057	2319	3800	4943	7210	3297	3015	3376	1879	5704	2200	3267
ANXA1	3944	1661	4533	6931	7640	3462	3027	2493	2773	2855	3584	2329	3105	3436	2589	2193	2522	3436	1778	2183	4461	3946	6450	3720	4608	4093	1167	5687	2340	1939	5277	3504	2752	2153	4052	3545	3337	4679	3125	3675	5638	6925	3366	2544	2445	2444	4180	1870	5197
GNB1	3247	2063	4898	6242	5884	3882	3208	2590	3098	3135	3787	2121	4959	3939	3460	3992	3056	2620	2497	3077	3624	2982	5209	4371	4761	4306	881	6935	2961	2533	4842	2612	2596	3416	2715	4265	3745	4782	1970	3639	4189	6194	3772	3063	3384	2337	5998	2144	3183
TNFRSF10C	2801	1843	2835	5437	4699	3412	2741	3418	4071	2798	3978	2281	7723	4167	3528	4902	3791	3268	3566	3066	3636	1118	4372	5686	3536	5976	1273	7931	4686	2838	4116	2547	2377	6375	2406	4782	2961	3938	1747	3778	3498	5845	4971	4823	4150	2046	5898	2267	2751
RTN3	3942	1584	3926	6153	6171	2947	3512	3028	3851	2271	3694	2457	7180	4216	3746	4119	2891	2844	3145	2745	3759	1623	5055	5519	4690	5257	1229	6679	3420	2572	5268	3553	3101	4787	2793	4483	4024	4628	2107	3275	4441	5440	4703	3859	3810	2626	5308	2958	4258
RIN3	4153	2007	4843	5419	5337	4541	3572	3104	2741	3609	3833	2118	6895	3959	3378	4752	3150	2412	2987	3252	3624	2199	4898	4278	3669	5073	1158	5486	3080	2544	6453	2265	1556	3174	2334	4531	4956	4832	2003	3507	4402	5527	4550	3260	2773	1878	6464	2150	3214
GIMAP4	3321	1889	5637	7022	4458	3864	2856	2612	2921	2236	2872	2069	3867	3937	3854	3206	2944	2373	1951	2524	2878	3874	4502	4620	4398	5725	1091	5530	2847	2725	3913	3452	2207	3075	3091	3751	4199	4454	2810	3653	3468	6293	3321	3666	3166	2110	5208	1838	3891
LRRC25	3814	1924	3508	5078	5550	3313	4371	3434	3161	3091	4124	2681	5287	4104	3568	3976	3209	2711	2650	3748	3916	1511	4910	4062	4359	5534	1173	6088	4560	2595	4829	2795	2208	4863	3159	4355	4876	3684	2387	3555	3776	6124	4304	3622	3415	1985	5217	2455	3216
HSP90AB1	3608	2221	6119	5886	6621	5181	2669	2938	2248	2972	4085	2090	3081	3364	3688	3940	3120	2180	2287	1908	2730	3356	4675	4169	3982	4767	869	5250	2345	2067	5628	2290	2136	2194	2722	4683	3737	5529	2533	3770	4162	7543	3084	3669	2341	1812	6236	1710	3819
MAP2K3	4284	3221	3212	3925	4711	4904	5939	3506	7477	5309	4091	4201	5252	3766	3025	4407	3942	2742	5086	3359	4227	3222	4179	3802	3569	3639	1192	5566	5285	2770	4241	7033	2853	4258	4581	3603	5386	4044	2394	3361	4715	3954	3912	3283	3007	2139	4092	2499	3883
TYK2	3916	1736	5273	6733	7386	3338	3778	2800	3471	3074	4845	2478	5317	4256	3600	4676	3555	3020	2691	2756	2693	2195	5372	4486	3620	5151	942	5692	2722	2763	5337	1933	1581	2990	2797	5351	3544	5196	2191	3747	5292	5832	3970	3184	3617	1454	6275	2408	3151
PLEKHO1	3559	1655	3914	6627	4706	3077	2966	2875	3237	2892	3417	2335	3489	3108	3189	3092	3244	2865	2580	3452	3628	2941	4729	3521	3344	5606	2206	5531	2744	3280	4282	3093	1881	3028	3075	3971	5613	4102	2252	3603	3279	5243	3828	4009	3200	1662	4991	2461	5205
RPL23	2692	980	5017	9502	5623	2273	3285	2220	3159	1596	2719	1691	2099	2882	3082	2452	2944	3967	2713	865	1968	4213	3790	2968	3046	6371	3151	4161	1568	2325	2627	2879	2764	2648	3897	4154	4146	4045	4424	4637	5084	7018	2420	4328	1949	1290	4916	1837	5314
STK40	3349	1848	3516	5915	6238	3216	3927	3235	3478	3041	4288	2282	5045	3723	3680	4179	3620	2900	3211	2752	3545	1829	4782	4918	3332	6159	1187	6376	3568	2571	5108	2424	2168	4488	3022	4427	3911	4865	1687	3669	4051	5102	3752	3596	3396	1850	5820	2999	3396
SLC9A3R1	3621	2202	5559	5457	5267	4231	3713	3145	2549	3615	4008	2149	5139	3568	2997	3927	2982	2211	2614	2406	4067	3871	6340	4056	4453	4661	1251	5691	2411	2532	6201	1848	2113	3160	2327	4363	3898	5620	1831	4124	4037	5369	3390	3556	3086	2074	6627	1716	3793
SLC43A2	4091	1942	3680	5601	5253	3966	4146	3401	3217	3053	4515	1978	7016	4096	3401	4994	3618	2623	2809	3349	3916	1120	4961	5151	4068	5294	1269	5904	4061	2506	6004	2551	1716	3703	2400	4656	4457	4795	1716	2948	4561	5451	4360	3378	3422	2233	5794	2184	3440
IL7R	2916	2294	6803	8141	9154	3499	2160	2428	2461	1446	3789	1803	2068	3379	4478	4690	3234	3046	1736	1029	1888	3169	3333	3965	5333	3674	705	5625	2382	1423	2714	2029	1773	2720	3645	4172	2391	5817	2708	3478	3315	8935	2835	2952	2767	1278	5496	1156	2496
FXYD5	3238	2190	5426	6629	5055	4692	3382	2289	2696	2408	2817	2754	3900	3810	3406	2692	2804	2898	1984	3205	3843	3211	5291	3550	4430	4465	2504	6043	2553	2278	5068	2947	2671	2367	3062	3764	6329	3991	2827	3760	3748	6116	4801	3816	2703	2136	4951	1498	5024
RNF166	4005	1668	5045	5604	7352	2551	3602	3007	2572	3108	4044	2350	3089	3404	3098	4401	2780	2744	2595	2319	3132	3138	5435	3665	3132	6309	1393	4591	2172	2444	5318	1951	1694	2892	2605	5261	3553	6236	2184	4363	4535	5063	3980	3412	2703	1277	5682	1620	5075
CXCR4	3135	2248	4494	7576	5669	3362	2479	2892	3110	2025	2446	2314	3567	3536	4062	3937	3174	2666	2163	2620	3032	2402	3873	5510	4977	4776	855	5867	2856	2077	4306	3043	2791	3914	2675	3299	3413	5259	2845	3419	3868	6369	4227	3626	3197	2349	5008	1956	2942
YWHAB	3886	1966	4944	5180	5424	4136	3172	3032	3058	2619	3832	1913	4787	3661	3429	4057	2889	2205	2376	2921	3580	2988	5389	4122	4190	4276	979	5535	2325	2519	4824	2588	2353	2858	2572	4354	3999	5125	2370	3909	4239	6526	3417	3504	3041	1815	5550	1948	4076
CFLAR	3109	1671	4081	5921	7433	2413	3500	3255	3153	2172	4295	2141	5361	3822	3820	4793	3358	3006	3026	2488	3137	1839	4859	4760	3176	5813	809	6702	3187	2472	4004	2259	1681	4276	2772	5223	2292	5342	2144	3371	4575	5674	3730	3713	3427	1824	6373	2726	2829
SAMHD1	4118	2389	5838	5057	6559	4736	2608	2413	2779	3489	4213	1560	4774	3220	3372	3515	2926	2132	1728	3160	3137	2840	4588	3581	3644	5115	742	5380	2468	1993	4454	2003	1729	1620	2835	4547	3490	5423	2301	3570	4693	6922	2924	2426	2338	1817	6192	1740	2556
IL6R	3763	2274	3540	5315	6532	4205	4142	3323	2990	2628	4394	2351	6821	3448	4260	5453	3451	2305	2578	2883	3578	1325	4360	5000	3978	5446	619	5327	3356	2611	4381	2204	1750	3544	2306	4696	2679	5264	1815	3201	4380	5850	3924	2968	2921	1871	6802	2647	2648
IL10RA	2873	1758	7763	6131	6322	3580	2484	2141	2490	3178	3949	1822	3112	3392	2814	3088	2488	2474	1685	2634	3527	3764	6232	3474	3755	4217	812	5828	2535	2259	4632	2645	1851	2153	2624	3563	3895	5746	2288	3756	3996	5231	2781	2448	3307	1931	5546	1359	3451
PXN	3302	1999	4509	5389	6766	3584	3514	2888	2794	2971	4973	2064	7139	3738	3378	5073	3131	2179	3125	2508	3323	2131	4773	4739	3233	4960	613	6220	3531	2634	5622	1998	1389	2916	2164	5052	2532	5496	1779	3623	4536	5156	3832	2948	3127	1604	6572	2343	2213
GRINA	3726	2659	3440	4321	4148	3392	3988	3089	4459	5629	3690	3943	6264	3326	3189	3142	2680	3323	3546	3704	4981	2743	4471	4444	4291	3834	1877	5885	3242	3291	4650	5136	3460	3647	2988	3098	5398	3582	2596	3305	4223	4306	4230	3454	3611	2479	3893	2748	2776
ARHGAP25	3315	1643	4136	6714	5679	3079	3322	3242	2673	2623	4310	2042	4385	3777	3614	4089	3723	2654	2804	2397	3006	2201	5054	4739	4183	5416	804	6071	2992	2427	4526	2214	2031	3790	2775	4590	2916	5207	2210	3235	4029	5739	3297	3291	3831	1770	5978	2577	3302
UBALD2	3460	2003	3842	6296	4837	3182	3631	3342	3783	2708	3151	2529	4280	3622	3197	4350	3038	3360	3036	2458	3917	2788	4336	4007	3496	5022	2134	5914	2589	3325	3713	2564	2125	5776	2935	3566	3846	3818	2325	3465	3490	5334	5010	4838	3009	1860	5977	2485	4715
HSP90AA1	3088	1697	5876	5389	5902	4082	2589	2229	2493	2830	3631	1768	2993	3038	2926	3688	2719	1799	2056	2154	3220	4129	5587	4234	3972	4187	761	5591	2354	1910	4203	2669	2303	2185	2692	4766	2693	5277	2386	3784	4039	5922	2904	3590	2971	1738	6566	1789	3922
ATP6V0D1	4137	1973	3564	5457	4442	3474	3527	3143	3216	2968	4090	2289	6907	3815	3348	3869	2886	2235	2826	2784	4600	1885	4951	4684	4282	4743	1339	6522	2959	2985	5219	2891	2507	2956	2444	4034	4712	4383	2303	3092	3541	5457	4618	3220	3524	2074	5136	2091	4433
IGF2R	3297	1971	3605	4706	8719	4577	4592	3494	2514	2810	5766	1585	7337	3237	3770	6950	3840	2008	2652	1870	2342	925	4449	4569	3392	6275	556	4503	2739	2467	5692	1631	1047	3403	1713	6320	2377	7080	1205	3016	5139	5022	3998	2003	2722	1721	7565	2082	1853
LILRA2	3314	1301	3370	6295	5365	3365	2702	2875	3587	1964	3831	2671	5877	4354	3460	3899	3049	2872	3075	2758	4211	1695	4985	5411	3614	5524	1448	5721	4411	3045	3945	3069	2602	4634	2257	3878	4423	4259	2113	3390	3538	5559	4203	3550	2710	1945	5279	3093	3130
SEC14L1	3304	2154	3017	5178	6912	3711	4047	3227	3427	3316	5186	2178	5012	3483	3606	5960	4551	2071	2852	2080	2536	947	4690	4214	3608	6240	934	5714	3687	2110	4793	1925	1842	3394	2465	6020	2557	6050	1674	2821	4718	5527	2839	2686	3156	2211	6508	2863	2393
KCNAB2	3527	2212	5630	5405	5603	3657	2797	2538	2311	3210	4229	1972	4482	3377	2728	3386	2740	2488	2023	2567	2871	3101	4967	3566	2920	4285	654	4920	2276	1963	5091	2043	1326	2032	2194	3954	3454	6174	2246	6201	4278	4980	3405	2381	3199	986	10000	1735	4610
CALM2	3864	1683	4580	6208	4971	2596	2930	2372	3132	2217	3494	1946	3393	3646	3066	2634	2938	2744	2283	2275	3198	2669	4856	3466	4040	5280	1570	5538	2585	2283	4071	2959	3585	3648	3719	3832	3883	4341	2860	3680	4200	6446	3387	3533	2761	2105	4253	2206	5290
ACTN1	3254	2142	3944	4333	6120	4824	3558	3264	2829	3537	4614	2090	9693	3779	3910	5873	3566	2331	3015	3060	3086	1021	3962	4441	3808	4515	454	7048	3848	2438	6267	1945	1620	3992	2075	4878	3009	4511	1486	2890	4439	5539	4172	2532	3197	1725	6696	2612	1399
NCF1B	3645	1266	2863	7168	4170	1952	3663	3110	3759	2170	3554	2077	4544	3609	2674	2818	2312	3201	2611	2838	3954	2159	4978	3362	3157	5788	2410	5297	2398	2850	2938	2533	1774	4165	3218	4747	2970	3842	2110	3200	4162	5296	3537	3069	3471	1379	5550	2900	4401
DBNL	3678	1847	4623	5433	5359	3596	3080	2822	3089	2906	4039	2162	6156	3907	3436	3728	2901	2554	2392	2803	3097	2611	4439	4170	3296	4486	1222	5669	2514	2747	4892	2245	1637	3094	2689	3705	4568	4546	2276	3186	4511	5530	3628	3259	2568	1580	5194	1907	3713
IFITM3	3873	504	3019	1686	982	1048	2531	2488	1093	9898	1043	2757	1602	558	2870	5638	1345	1500	2033	15095	13285	1549	2798	4959	2705	9051	1476	2216	3985	3192	1167	2347	614	666	1305	3549	1417	3731	2505	1899	2059	3895	1654	3372	1661	3286	6138	1967	2276
ATP6V0B	3734	1381	3565	7233	5280	2054	3451	2979	3598	2231	3319	2371	4721	4033	3183	3022	2759	3295	2716	2173	3015	1846	4863	4486	2787	5505	2026	6067	2858	3101	3900	2868	2092	4864	3122	3647	4523	3839	2992	3246	3992	5233	4196	4301	3690	1595	4567	2459	5566
RPL31	2021	795	5757	11214	7370	1134	2860	2344	2995	1430	2351	1772	1365	2104	2347	2223	2705	5203	2758	669	1249	3243	2867	1735	2418	7540	2129	2849	1320	2392	1638	1656	2065	2095	4500	5080	2976	5160	5524	4998	5176	6390	1822	3862	1370	1150	5226	2466	4493
SH3BP2	3464	1446	4287	5540	5862	2556	3488	2581	2918	2902	4059	2241	4265	3591	3231	3825	3025	3086	2414	2890	2830	2718	4973	4038	2802	5120	1192	5127	2860	2591	4623	2372	1463	2593	2754	4284	3554	4896	2209	3387	4136	5631	4342	3203	3472	1413	4732	2407	3031
LY6E	6062	1361	4571	2798	2994	2709	2481	1580	1508	8395	1837	1211	2225	2087	2189	1670	1483	1745	1596	9159	2727	5151	3364	2328	2304	11658	1125	3251	5815	1589	3100	2580	971	2819	1613	2474	5089	2432	1608	3500	2180	4044	2047	2527	1475	1083	9875	2767	3102
CTDSP2	2770	1957	4750	6025	7367	3571	3014	2429	2596	2681	3967	1862	4366	3561	3323	3658	2973	2687	2016	2381	2762	2123	4455	3689	4409	4453	689	6051	2717	2264	4045	2400	1792	3885	2640	5147	3022	4899	1707	3181	4726	6376	2790	2165	3259	1884	5471	2269	2259
STXBP2	5085	1810	3667	5048	4397	2886	3778	3201	2951	3503	3751	2765	6050	3666	2834	3317	2624	2677	3061	3210	3727	2028	4435	4394	3350	5258	1670	5228	2744	2591	6093	3035	1795	2645	2205	3933	5219	4531	2364	3320	3922	5055	4922	4089	2927	1643	5173	2066	4547
TAGAP	2930	2016	4151	5401	8349	3609	2903	2751	2571	2579	3400	1902	3572	3189	3248	3753	3557	2355	1891	2898	3171	2251	4532	3714	4752	4009	587	6463	2969	1951	3909	1918	2204	3480	2818	4752	2210	4647	1996	3296	4876	7105	3300	2691	3053	1989	5240	2185	2956
DENND3	3639	1516	3277	6255	6417	2472	3329	3129	3182	2771	4277	2228	5582	3913	4095	4857	3550	2724	2959	2829	2172	1293	4481	4268	4560	5888	982	6109	2831	2742	4470	1702	1876	3582	2174	4851	2875	4612	1606	3184	4499	5001	4323	3472	3384	1853	6164	2486	2383
MAP3K11	3625	1797	4443	5320	4754	3276	3228	2903	3120	2583	3521	2095	4978	3660	3080	4147	3361	2756	2513	3371	3683	2369	5030	3777	2926	4853	1231	5772	2832	2413	4791	2213	1379	3355	2412	4317	3676	4217	1975	2867	3729	5916	3727	3569	2888	1289	5144	1867	3189
RGS14	3756	1580	4159	6193	6055	2948	3550	2927	3077	2330	3555	2185	5630	3731	3273	3867	3155	2801	2894	2225	2976	2059	4683	4014	3203	5101	1346	5464	2512	2599	4557	2273	2023	3661	2802	4158	3286	3961	2535	3307	4158	6092	4394	3457	3099	1339	6311	2198	3766
SLA	3429	1736	4018	8331	5500	2852	2747	2884	3159	2177	3448	1996	5764	3931	3398	4093	2602	2205	2156	2335	3055	2651	3987	6586	3761	5864	896	5523	3682	2633	3672	2105	2179	4722	2125	3304	4192	5235	2012	2899	3729	5192	4187	3148	2788	2272	5230	2710	2523
BAG6	3520	3383	4956	4107	4821	4063	3439	2327	3648	5296	4246	3791	3499	3206	3241	3235	3417	2622	2780	3158	4267	2882	3386	3028	3402	4195	865	4485	3641	2002	5454	2696	1739	2763	4208	4523	4681	4245	2393	2831	5192	4604	3851	2435	2700	2101	4703	3801	1928
CD300A	3034	1519	3960	6762	5370	2571	2964	2686	3282	2945	3173	2231	3500	3514	2936	3025	3088	2584	2532	3152	3476	2039	5198	3998	3625	6246	1223	6148	3031	4230	4641	2760	2052	4042	2600	3465	3342	3814	2137	3155	3431	5772	4447	3875	3992	1410	5104	2333	3419
BASP1	2162	1466	3034	5534	5057	3209	3987	3142	4572	1755	3315	2350	8203	3995	4564	5515	2864	2953	3696	2456	4371	761	4892	6237	2344	3212	607	8362	4573	3005	4155	3225	2387	5083	1713	5356	2909	3631	1835	3148	3892	4927	5204	5066	3628	2110	6703	2573	2586
NEAT1	4877	1202	4581	6902	6316	2555	2694	4266	2646	2780	4311	1937	5254	3659	3828	4099	4270	3677	3286	1981	1483	2696	3269	3662	2022	4422	1178	4535	3046	1997	4684	2101	1312	2520	2792	5093	2404	5872	3513	4104	5981	5705	4410	2892	3590	1165	6407	2195	3812
CSNK1G2	3085	1505	4506	6486	4958	2604	3270	2872	3054	2383	3431	1868	3672	3919	3121	3631	2916	3409	2311	2406	2892	3035	4212	3777	2923	4072	1329	5614	2179	2576	3909	2124	1537	3435	2803	4234	3970	4170	1917	3563	3620	5322	3267	4110	3202	1266	5146	1720	4538
GMIP	3063	1786	4545	5145	6901	3374	3256	2641	2863	2648	4281	2021	6236	3743	3380	4552	3013	2785	2615	3183	3024	2103	4338	3813	3016	4060	810	5802	3251	2571	5330	1973	1399	3364	2428	4596	2817	4585	1570	3101	4523	5441	3673	2425	3387	1383	5738	2223	2236
CD4	3125	2190	5667	5085	5331	5372	2348	2173	2836	3193	3410	2367	4490	3102	3626	3158	3300	2376	1968	2988	3187	2340	3892	3135	3190	4646	781	6570	2286	1838	4513	2820	1330	1567	2627	3324	4217	3791	2452	3671	4136	6247	3944	2324	2418	1380	5016	1415	2818
STAT5B	2740	1722	4241	5361	6741	2998	3347	3068	2996	2284	4345	2072	6181	3721	3623	4530	3273	2609	3272	2285	2864	1795	4431	4529	3823	4327	587	6586	2705	2520	4163	2230	1848	3015	2464	4717	2409	4880	2275	3278	4520	5802	3759	3931	3424	1649	6608	2384	2618
PRKCSH	3412	1849	4737	5336	4970	3889	3527	2556	2481	2542	3903	1862	4035	3518	3204	3671	2893	2470	2127	1976	2683	2966	4323	3838	3225	4043	1438	5213	2174	2120	4971	2497	1648	2646	2680	4178	4132	4406	2470	3063	3724	5670	3721	3598	2639	1338	5058	1539	3954
RPS26	3448	403	6091	8837	5095	2216	607	2526	2587	2099	2239	3879	2081	5461	5154	4962	2596	3022	2041	1208	650	4209	4436	3203	896	4478	4881	1029	416	2246	3061	5501	2575	2670	3655	3842	3884	4307	4163	4090	880	1674	2992	5028	1725	524	5198	484	5775
CSDE1	2610	1664	5045	6442	6306	2891	2578	2241	3286	2185	3756	1988	3031	3302	3384	3531	2812	2525	2118	1899	2602	3268	4496	3698	4121	4525	810	5806	2174	1961	3501	2514	2113	2696	3374	3984	2644	4952	2112	3437	4182	6595	2448	2736	2928	1783	5066	1880	3080
INPP5D	3521	2041	5268	4477	7644	3932	3621	2541	2386	3133	4478	1558	4780	3232	3212	4090	2911	1679	2486	2080	2240	2248	4480	3641	3713	4970	834	4526	2386	1952	5364	1817	1434	2534	1876	4520	2969	5360	1741	3573	4598	4726	3167	2261	2499	1603	6632	2113	2579
AP2M1	3378	2431	4300	4598	4754	3849	3458	2281	3364	4298	3898	3170	4278	3355	2858	3127	2988	2329	2887	2811	3295	2626	3968	3480	3740	3714	1626	5503	2775	2209	4932	3161	2180	3045	3551	3552	5834	4388	2256	3170	3836	5303	3568	3170	2715	2128	4355	2166	2919
RGS19	2902	1232	3630	5766	4667	2041	3489	2812	3513	2250	3091	2076	4436	3664	3353	3284	2573	3225	2841	2714	3272	2516	4722	3591	2905	5095	1649	5680	2541	2992	3653	2548	2133	4100	2872	4009	3666	3284	2448	3236	3468	5258	3767	3736	3175	1475	5132	2338	4177
TUBA4A	3627	2038	3753	5450	4258	3319	3429	3053	2907	2741	2732	2342	6073	3229	2689	3282	2744	2291	2702	2084	3637	2396	4154	4246	4140	4768	1672	5594	2538	2275	5041	2370	2552	4854	2424	3180	4579	4586	1898	3338	3400	4024	4856	3560	2394	2398	4581	2671	3742
ANXA6	3409	2511	6088	4187	5724	4680	2496	2266	2059	3219	3710	1864	3221	2983	2680	3676	3000	1901	1751	2407	3813	3422	4456	3300	2644	3891	584	4506	1974	1965	5533	1646	1216	2022	1876	4104	4028	5081	1921	3466	3360	5023	2564	3455	2212	1159	5128	1345	2444
RPS24	2375	775	5409	9315	6225	1427	2831	2264	3406	1595	2845	1241	1360	2170	2210	2351	2721	3726	2387	721	1551	3829	3210	2218	2004	6504	2345	3138	1400	2307	2247	2015	2185	1854	4195	4833	3203	4819	4925	4340	5294	6536	1759	3906	1633	943	4667	2039	4308
PPT1	2912	1601	3815	4620	5730	2660	2479	1441	3662	2137	3894	2496	2865	2653	3381	2818	2586	2570	2866	2984	4244	2106	5288	3213	4328	1628	1015	5951	3330	2276	3528	4070	3360	3537	1988	3457	2444	3301	2198	3346	4277	6590	4136	3388	3490	1506	4545	2665	2216
IL17RA	3415	1675	3435	4712	5657	3289	3974	2804	3083	2530	5074	1998	9259	3083	3408	4790	2904	2221	2722	2927	2677	1208	3912	3792	3127	5063	494	5387	2932	2096	5106	1899	1231	2755	2009	4912	2888	5027	1631	2703	4156	4775	4391	2210	3012	1465	6942	2573	1974
LILRB3	2986	1103	3238	3976	4843	2695	3406	3123	2112	2119	3480	3234	8715	3837	3718	4108	2652	2779	2563	3773	2708	1059	3688	4451	2807	4872	1098	6131	2556	2725	4212	2880	1538	4121	2012	3994	3520	4566	1797	2629	3809	3877	5244	3675	3488	1330	6884	3007	3385
APOBR	5290	1514	3521	4012	4804	2907	4711	4014	2285	3394	4894	1933	6600	3292	3018	4478	3219	2017	3288	2802	2750	1101	4045	4543	1366	6361	1096	4245	3029	2397	7204	1632	499	2237	1517	5474	4070	5260	2201	2606	4268	4479	3924	3650	2605	721	5840	2300	3192
FBXW5	3210	1607	5056	5699	4451	2538	2905	2173	2495	2588	2738	1984	3035	3487	2467	2884	2246	2735	2024	2119	3240	4232	5353	3254	3094	3721	1845	4749	1902	2255	4265	2137	1852	2724	2948	3435	4233	4692	2372	3687	3103	5217	3289	3611	2509	1464	4676	1309	4440
LILRB2	3210	1484	3854	6452	6025	2564	2502	2952	2863	2697	3892	2305	5303	4980	3491	2779	2230	2901	2993	3764	3281	1306	4761	6176	3676	4695	887	4441	5401	2803	3600	3136	1943	2474	3382	4065	3754	4543	1619	2876	3727	4827	4613	3454	3931	1785	4097	2723	3264
SYTL1	3922	1557	4552	5387	5329	2517	3477	2797	2114	2711	3192	2195	3409	3405	2525	3431	2379	2902	2509	2034	2415	3058	4361	2803	3155	3954	1616	4129	1844	2249	5060	2108	1504	2168	2547	4084	3749	4397	3012	4111	4188	5368	3177	4022	2434	1070	4989	1236	4614
IL16	3237	1970	5030	5358	5842	3731	2771	2354	2659	2741	3582	2145	4209	3204	3454	3684	3199	2344	2665	2126	2710	2583	3940	3613	3775	4818	1026	5784	2519	2133	4468	2280	1855	3028	2455	3448	2990	4037	2289	3272	3684	5828	3155	3118	2981	1551	5158	2160	2557
SIRPA	2706	1503	3420	5508	5253	3156	2699	2666	3809	2415	3946	1876	6685	4414	3486	3941	2599	2375	2853	2774	3569	972	4523	4589	3561	4142	722	6460	3388	2298	4114	2455	2017	3897	2446	3961	2529	4068	2067	3054	3644	4796	4782	2840	3642	2203	4382	2234	2237
LFNG	4055	1865	4446	4738	4860	3807	3137	2382	2304	2968	3181	1695	2014	3027	2753	3139	2012	2600	2340	2626	3376	2344	4746	2812	4130	3903	1087	4951	2365	1910	5525	2230	1791	1869	2761	4130	4312	3938	2836	3221	3658	6747	2568	2880	2265	1576	4198	1182	4061
RPL34	2116	525	4936	9940	5950	1292	2843	2020	2762	1238	2275	1289	1131	1796	1783	1945	2818	4126	2847	526	1156	3765	2632	2050	2048	5898	3116	2845	1375	2150	1686	2205	2656	2090	3821	4232	3119	4663	5049	4298	4673	7143	1649	4413	1286	1068	4397	1833	4863
GBP2	2368	1243	3252	4202	4730	2462	2628	2222	3100	2615	2498	1980	5377	2901	2776	3059	2767	3091	2328	4543	3969	3534	3163	3885	3665	5991	1188	6921	2775	2585	2475	3052	1757	2484	2209	3622	2479	3919	2008	2665	3521	4597	2956	3398	3552	1619	6215	2312	2514
DNM2	3180	1755	4784	4992	6231	3449	3094	2449	2605	2903	4282	1972	5435	3454	2901	4281	3012	2503	2316	2419	2642	2473	3886	3600	3187	4286	722	5300	2495	2128	5090	1837	1496	2497	2405	4443	2813	4698	1785	3136	4094	5303	3492	2370	2727	1433	6064	1832	2594
PTK2B	3746	1809	4246	4553	6303	3429	3002	2511	2993	2965	3864	2054	5242	3641	2963	3682	2623	2225	2446	2855	2514	2440	4232	3742	3379	5487	728	4250	2651	2210	4831	2008	1419	2927	2215	4157	3003	4541	1792	3153	4045	5075	3012	2673	2572	1500	5754	2175	2613
PNPLA2	3741	1757	4128	4508	4651	3278	4078	2584	4518	3706	4179	3366	5399	3253	2423	3759	2741	2662	3033	2547	2818	2258	3932	3095	3647	3819	1281	4072	3244	2597	5783	3147	1869	3682	2936	3698	4386	4162	1963	3156	4740	4933	3851	3177	2508	1770	4502	1990	3715
AMPD2	3072	1522	3461	5863	5523	2826	4358	3208	2532	2466	4506	2174	3375	4188	3149	3599	3414	2882	2273	2225	2125	1087	5313	4816	3355	5290	869	5028	3040	2049	5330	1900	1607	3329	2790	4838	2820	3878	1924	3022	5175	5412	3214	3203	3288	1756	3518	2048	3282
ACTR3	3198	1886	4166	4763	5333	3023	2489	2702	2903	2270	3471	1656	3940	3004	3363	3662	2888	2042	1960	2435	3171	2883	4633	3920	3953	3972	734	5424	2210	2286	3550	2370	2392	2649	2528	4147	2728	4464	2408	3099	3622	5832	2804	3019	2940	1778	5092	1926	3501
RPL35	2635	1132	5379	8543	5408	1745	3170	2111	2774	1604	1989	1725	1686	2643	2243	2373	2267	4203	2234	923	1813	3394	3700	1937	2097	5144	2276	3165	1154	2252	2312	1587	1592	2181	3666	4429	4638	3841	3676	4281	3850	5869	1953	4160	1416	920	5225	1496	4918
CYBB	3236	1643	4647	4660	4183	3669	2204	1924	3115	3171	4108	1573	5351	3334	2756	2709	2401	2022	1659	4693	2872	2051	4416	2595	4828	3961	734	5244	2304	2244	4407	2632	1938	1217	2756	3327	3638	3703	2075	2510	4560	6499	2560	1951	2721	1800	4224	1744	2414
SF3B1	2733	1357	4759	6560	7640	2213	2309	2292	3041	1729	3270	1532	2493	3487	3081	3326	2851	2732	1973	1627	1721	2676	4415	3724	4254	4266	632	4931	1899	2007	3185	1821	2332	2492	3219	3982	1538	4855	2665	3322	4594	6984	2233	2563	3151	1760	5047	1843	3292
HMGN2	3197	1465	4261	6759	4750	2276	2605	2369	2763	2106	2828	1875	2889	3219	3139	2449	2293	2777	2179	1976	2630	4239	3597	3351	3858	4599	1729	5018	2201	2035	3756	2505	2507	2872	2821	3333	3236	4176	2765	3065	3736	6023	2762	3262	2685	1577	5550	1598	4210
CAPNS1	3698	1923	4770	4129	4120	3789	2811	2298	2304	3940	3812	2003	4940	3283	2627	2602	2632	1957	2174	2972	3412	2811	4338	3316	3918	3928	1273	4981	2756	2187	5807	2547	1910	2078	2284	3297	5109	4275	1589	3101	4025	4632	3323	2902	2502	2098	4488	1760	3395
SLC12A9	3650	1194	3699	5995	5561	1810	3298	2937	3336	2048	4102	2442	5181	4381	3701	3761	3055	3031	3264	1766	2215	1501	4141	4522	2178	4369	984	5552	2607	2717	3893	2064	1174	2603	2617	4336	2899	4304	2307	3368	3890	5349	4452	4710	3237	1421	4175	2052	3477
C15orf39	3358	1946	3148	4293	4403	3789	2928	2907	2442	3376	4560	1644	5796	3178	3364	3927	3246	1779	3039	3482	3093	1320	4562	3789	3216	5444	800	5234	3177	2223	5629	2424	1402	3142	1829	4694	2790	3225	1366	2804	3674	5282	2767	2699	3358	1614	6029	1710	2113
RNF213	2831	1745	5078	3465	5159	2598	2390	2064	1937	4604	3405	1542	3641	2118	2712	3504	2379	2009	2119	4394	2471	3177	3939	2813	3440	6502	483	4025	2724	1820	3817	1893	1437	1670	1608	4232	2333	5389	1228	3663	3874	4470	2060	1895	2382	1475	7478	1905	1479
MYL12B	2799	1169	3785	6480	4424	1967	2740	2376	3184	1943	2748	1868	3253	2848	2906	2467	2623	2707	2309	1585	2818	3474	4384	3259	3190	4681	1991	4741	2025	2612	3028	2812	3044	3274	2823	3441	3548	3985	2639	3649	3570	5173	2677	4002	2819	1748	4136	2133	4737
MSL1	2738	1222	3391	5963	7128	2445	3264	2699	3246	1717	3513	1912	4073	3296	3223	4152	2759	2412	2394	2098	2838	1709	4327	4078	2968	4546	492	5832	2714	2616	3417	1919	2091	4058	2790	4373	1785	4352	2177	3025	3887	5451	3720	3040	3065	1659	5105	2138	3409
EIF3F	2732	1532	5430	6707	4520	2680	2410	1921	2438	1704	2507	1975	2255	3110	2951	2598	2324	2967	2249	1293	2336	4848	3932	3071	3199	3683	2174	5110	1686	2009	3101	2741	2304	2516	3129	3187	3797	3314	2696	3556	3063	6202	2924	3606	2309	1587	4149	1410	4566
FLOT1	2947	1301	3570	5352	4634	2267	3329	2822	2669	2282	2982	2032	5329	3668	2844	3104	2655	2508	3101	2344	3949	1512	4590	4044	2437	4693	1149	5821	2363	2982	3955	2027	1911	3813	2576	2851	3463	4441	1889	2800	3420	4262	4074	4606	2824	1657	5708	2615	2744
EEF1A1P5	2212	1006	5436	8393	5340	1806	1928	1950	3159	1234	2043	1587	1449	3773	4118	2041	3036	3722	2073	829	1295	5527	3369	3188	2468	3284	1112	4275	1635	1767	1567	2577	2037	2694	4363	3884	2566	3415	4964	3239	3128	6724	1786	3196	2814	1411	4145	1498	3341
ZFP36	2229	1152	3835	5808	4924	2998	3036	2261	3031	2276	3454	1834	4989	3452	3035	3254	2712	3317	2990	2716	3687	2211	4359	3630	3024	3367	590	6872	3046	2725	3278	2680	1801	4164	2888	4217	2020	3486	2190	3197	3593	5430	3229	3075	3762	1510	5694	2654	2702
MAP2K2	3464	1581	3951	4532	3962	3123	2896	2333	2648	3229	3146	2301	3431	2997	2494	3291	2224	2559	2531	2324	3559	3650	4228	3743	3039	3499	1881	4874	2566	2214	4113	3040	1926	2859	2701	3367	4773	4156	2213	2974	3131	4865	3241	3637	2658	1805	4712	1995	4327
RPS2P5	3023	1334	5557	4274	6804	3100	2770	2458	2711	1577	1910	2865	2734	1849	3456	3560	2895	3707	1996	1344	1970	4271	2096	1398	2356	4611	2384	3380	1664	2185	2321	1778	871	4104	4073	2006	7872	4539	3884	2058	2668	5867	2496	5301	973	612	4276	180	3384
C16orf54	2391	1858	3639	4937	6912	3470	2731	2295	2612	2054	3378	2094	3418	3231	2850	3284	2590	2231	2256	2163	3136	2214	4537	3669	3379	3454	767	5957	2613	2349	2995	2260	1908	4557	2724	3420	2485	3869	1815	3094	3347	6425	3356	2172	3104	1852	4665	1849	2896
ASCC2	2844	2552	3624	2260	3377	3629	4284	1865	5653	7036	4094	5471	3228	2332	2165	2605	4521	2932	5445	3953	3069	2674	2555	2183	2277	2039	2004	3668	2959	2315	3229	4309	3487	5229	5412	3446	7593	4339	2427	2750	4294	3191	3159	2795	3291	3450	2115	2103	2264
PPDPF	2638	3675	4015	3962	4250	2169	3413	3128	2843	3007	3522	1726	5224	2182	2060	3048	3203	3424	3177	3149	2877	3731	3026	3896	2483	3403	3023	3742	1727	1698	4750	2734	1241	2903	3371	3072	7944	2120	1156	2480	3550	3782	2353	3313	2656	1686	4168	2146	2850
PGD	3944	1736	3400	5370	4760	3204	3358	2644	2741	2643	3675	1960	8646	3136	2869	3782	2399	1894	2584	2509	3644	1295	4066	3628	3160	4623	729	5066	2126	2588	5775	1912	1578	2470	1973	3778	3855	4471	1896	2672	4515	5120	3727	2541	2449	1621	5195	2581	2473
ETS1	3293	2629	5676	4208	7547	4924	2043	2922	1684	2363	3155	1207	2864	2909	3241	4644	2768	1600	1550	1288	1727	2572	3254	3660	3592	3511	287	4079	1643	1424	4259	1192	1211	1551	1814	4432	1820	6408	2008	2951	4505	7537	2250	1969	1790	1241	6735	873	1805
SF1	2960	1843	5087	5233	5300	3526	2670	2399	2208	2788	3484	1893	4020	3048	3143	3891	2804	2184	2426	1910	2320	2459	4020	3561	3501	3934	653	5046	2137	1914	4751	1751	1436	2264	2272	4497	2851	4649	2081	3337	4686	5725	3235	2621	2600	1402	5697	1467	2410
RPS13	2649	997	4544	8073	5010	1631	2359	2127	2744	1291	1998	1875	1770	2627	2713	2264	2520	3478	2190	836	1690	3768	3060	2450	1922	4610	2351	3716	1578	1953	2180	2007	1800	2440	3623	3535	3659	3651	4538	3687	3868	6628	2295	4005	1639	896	4180	1642	4950
RAF1	2923	1177	3557	6397	5684	2189	2538	2294	3017	1645	3170	1993	3631	3456	3089	3229	3006	2479	2336	2001	2788	1651	3985	4008	3490	4491	746	5789	2456	2262	3102	1980	2058	3951	2502	3848	2534	4781	1968	3009	3574	4888	3370	2738	3329	2008	5429	2217	3177
PCBP1	2639	1673	4520	5422	5505	3584	3062	2515	3261	2326	2819	1937	4414	3184	2730	3732	2584	2655	2365	2475	3483	2654	4287	3467	2557	3574	541	5952	2865	2483	3850	2278	1640	3220	2891	3632	2604	3823	1911	3239	3361	5178	3355	2551	2694	1375	5076	1859	3079
RPL9	3729	672	7934	5851	6898	400	3289	3504	2852	1133	2620	991	1331	2503	2829	1158	2542	4982	1342	157	850	1584	1615	944	2779	7510	2449	2888	1088	2284	1243	1615	2184	2202	2050	4605	1645	2653	2818	2374	7515	6718	1374	5140	2641	1181	2587	2850	8738
RAB7A	2674	1558	3926	5537	5038	3259	2568	2209	3098	2173	3225	1794	4931	3583	2906	3205	2590	2122	2411	2554	3093	2202	3868	4446	3344	4290	685	5502	2713	2562	3668	2455	2389	4128	2368	3376	3139	3613	1713	2858	3657	5253	3497	2717	2826	2037	4875	1991	2799
NPRL3	3353	3793	4265	2982	4810	2875	4569	2262	3295	8088	4144	3362	2202	2284	2664	1983	2654	1998	2550	3190	4705	2556	1547	2251	3770	2109	1517	6218	3420	1842	3712	3832	2151	2760	3271	3490	6326	2477	1921	2774	3570	3906	3170	2153	4024	3428	2323	2742	2500
TRBC1	3307	1925	5349	4684	4141	2440	2612	2710	2006	2406	1882	2349	2599	3501	2347	2504	2196	2348	2310	1221	2041	5176	2667	2812	2683	3549	1848	3550	1197	1494	2129	2861	1468	2856	2303	2754	3233	4863	2579	4396	1933	5817	3585	2991	2380	805	5143	796	3839
HLA-DPB1	3333	1201	3957	3697	2634	3883	1672	2662	2376	3139	2450	1433	2484	3293	1944	2763	2766	3134	1485	1790	2928	5214	3991	2959	2548	3055	1612	5765	1246	1314	2724	2435	1342	2522	2366	2574	4890	4250	2777	2116	3185	1788	2071	1413	1921	1281	3911	1230	4441
AC092490.1	899	2376	597	478	2807	803	4246	4546	5454	3637	6506	9181	2025	1059	1471	1621	2057	2678	1427	546	3134	2495	4287	1301	1660	2891	661	2250	1348	1468	6514	780	1018	466	1338	1440	20325	5528	1221	2837	10581	3982	4845	3244	3201	5110	1980	1711	213
BLVRB	2792	2396	3043	3085	3097	2255	5492	2767	5036	6158	3781	5353	1920	2523	1830	1797	2871	3209	3514	3107	3529	3204	2517	2052	3269	2430	3305	3045	4041	3427	2874	3085	3317	5067	4630	2605	6973	3235	2729	2502	2108	3710	3883	2660	3114	2500	2130	1588	3114
ITGAM	2761	1397	3653	4497	6316	2736	3249	2370	2631	2372	4371	1550	7942	3307	2954	4119	2414	2098	2088	2322	2473	1462	4320	3869	2829	4483	755	5112	2180	2428	4502	1945	1652	1816	2227	3909	2997	4715	1698	2523	3881	4620	3934	2530	2358	1800	4899	2247	2570
FLII	3181	1747	4464	4451	5540	3536	2961	2310	2516	3017	4067	1805	5035	3349	2940	3523	2801	2277	2063	2431	2411	2064	3958	3317	3069	4160	770	4837	2360	2000	5236	1747	1360	1968	2121	4298	3170	4398	1610	2954	4086	5249	3012	2383	2438	1323	4975	1751	2324
HK3	4127	1319	3727	4782	5164	2175	3039	2202	2937	2802	4041	1878	7459	2925	2492	2741	2096	3120	2636	3091	2321	1382	3604	2718	1846	5203	810	4299	2142	2273	5047	1731	1106	1494	2621	3203	3547	4029	2857	2900	4516	5631	3317	3237	2578	1002	4849	2288	3294
TPI1	3355	1614	4129	4867	3913	3017	2321	2342	2181	2637	3031	2167	3763	3132	2722	2224	2461	2015	1976	2834	3397	3125	3905	3580	2421	3927	1431	5145	1975	2093	4786	2533	1201	2331	2177	2882	5400	3216	2126	2797	3455	4860	3934	3694	2301	945	3951	2044	4371
SLC4A1	3510	8315	1565	599	4139	5524	8151	2182	10708	9334	3722	9235	1829	2035	1433	4145	2731	2130	3862	3475	5732	1693	1897	1251	3070	1119	753	1495	7697	2601	2692	6092	3620	4042	7549	3117	5129	4722	2455	2326	3793	1540	2969	2324	1564	4355	866	3174	1429
CD46	2601	1225	3375	5844	6007	1824	2426	2509	3203	1425	3282	1650	3424	3059	3155	3205	2593	2418	2205	2286	2282	1656	3722	3569	4758	4329	580	5414	2030	2427	2707	2665	3160	3648	2648	3778	1495	4180	2131	3062	3623	5735	2383	2437	3297	2330	4576	2265	3115
NUCB1	2683	1804	3831	3370	3679	2879	2740	2303	2804	2972	3661	2154	3698	2524	2644	2961	2382	2397	1808	3176	3731	2625	4016	2894	2738	4374	1207	4270	2731	2073	3622	2786	1518	2364	2307	3397	3483	3456	1860	2795	3260	4322	2527	2945	2588	1507	4631	1510	2565
ZFP36L1	2071	1423	3726	3962	6270	3031	2709	2461	3666	2213	3289	1496	5003	2764	3346	4650	2749	2435	2721	2579	3455	1661	4285	4342	3582	3552	450	6826	3090	2220	2930	2282	2238	3152	2162	4792	1510	3777	1500	2882	3607	5267	2682	2884	3042	2180	5926	2027	2655
EMP3	3329	1706	3880	4632	3318	3092	2871	2040	1991	3099	2975	1840	3287	2907	2383	2298	2139	2058	2156	2636	2870	2951	4679	2771	3189	3639	2238	4763	1890	1721	4382	2524	1549	1955	2427	3133	5561	3025	2340	3102	3016	4729	3225	3466	2448	1381	3901	1160	4328
PPP1R9B	2755	1807	3755	4144	4740	3622	2872	2423	2347	2991	4272	1636	4194	3032	3089	4035	3301	1914	2334	2381	2722	1754	4216	2845	2570	3749	693	4809	2712	1697	4975	1701	906	2104	2117	4499	2712	3719	1470	2592	3714	4513	2424	2049	2572	1082	4779	1802	2016
COX4I1	3065	1206	4414	6630	3880	1878	2585	2273	2433	1806	2293	1707	2447	2766	2469	2374	2308	2873	2062	1510	2007	3288	3747	2763	2277	4110	2517	3703	1438	1993	2824	2009	1535	2205	2834	3373	4457	3228	2827	3048	3326	5155	2537	4022	1821	861	4131	1481	4762
ASAH1	2203	1203	3867	6009	5091	2144	2701	2528	3748	1898	3154	1715	3966	3229	2231	3103	2523	2085	1724	2151	2662	1697	3871	3555	3640	4448	846	5796	3057	2463	3433	2345	3763	3257	3214	2758	2386	3554	2048	2622	3211	5253	3759	2493	3082	2903	4738	1786	3127
TLR2	2235	1093	2452	5889	4037	1951	2631	2532	3476	1502	2950	1819	3514	3602	3289	3589	2748	2028	2023	2874	3004	1339	3812	4442	3915	4299	971	5453	2036	2885	3080	2203	1873	5405	2286	3206	2610	4364	1753	2563	3088	5237	5272	4052	3604	1726	3991	2614	2410
ANKRD13D	3170	1112	3616	5853	5132	1623	3111	2375	2555	2204	3125	2041	3415	3351	2593	2953	2547	2971	2398	1759	1986	1840	3859	3193	2648	4712	1395	4169	1937	2161	3977	1539	1498	2414	2450	3891	3160	4163	2281	3000	3993	4451	3309	3123	2831	1112	4866	1687	3546
GLIPR2	2827	768	3276	4840	4395	1994	2913	2429	2739	2068	3368	1863	5151	3053	2494	2551	2086	2463	2596	2133	3192	1927	3972	3627	2351	4658	1288	4253	2377	1362	3412	2630	1564	3068	2127	3282	3885	3444	1193	2867	3485	4177	3804	3007	2510	1576	4483	1901	3643
PPM1F	2309	1321	3284	6058	5353	2121	3384	2607	2905	2024	3868	1555	4002	3722	2816	3347	2805	2672	2456	2006	2213	1119	4503	3093	2997	4682	858	5199	2127	1966	4128	1971	1213	2197	2488	3243	2989	2861	1921	2879	4273	4532	3672	2783	2958	1532	3932	2225	3229
MYD88	2085	1397	3619	5011	4847	2398	2322	1845	2969	2517	3471	2086	4851	3226	3082	3075	2403	2713	2398	3354	3363	2101	3665	3919	3960	3760	440	5441	3048	2060	3087	2621	2191	3247	2388	3110	2736	3108	1646	3135	3209	4887	3387	2178	2979	1879	4783	1984	1830
DPEP2	2876	1120	2957	5666	6268	1936	3310	2237	2189	1839	2884	1970	2728	3740	2772	3214	2562	2637	1893	2116	1431	1112	3282	3637	2968	5468	1409	4589	2611	1962	5348	1902	1781	3618	2479	4053	2956	4512	1882	2504	4316	5116	3587	2564	2579	1342	4259	2026	3093
PLEK	2443	1555	3486	3868	4168	2614	2850	2250	2988	2634	3516	1456	4143	2395	2843	3592	2366	1812	2009	3593	3169	2489	4788	3643	3140	3792	467	5092	2493	2111	3254	2042	1938	2522	1893	3257	2466	4116	1213	2819	3674	4492	2841	2374	3030	1538	5546	1810	2350
NAGK	3620	1383	3049	3796	4623	2795	2654	2468	2681	2280	3617	2027	4172	3007	2729	2246	2496	1804	1569	3594	2756	2103	3116	3036	2771	3877	1214	4409	2504	1668	4422	2268	1563	1380	1884	3605	4411	2891	2267	3076	4223	5236	3863	2105	2660	1189	4548	1801	2551
PSMB9	2747	1417	3170	3857	2731	1982	2455	2425	2077	2244	2399	1691	3603	2964	2683	2110	2115	2447	1923	3757	3528	3377	3539	3483	2380	5063	1357	4270	2341	2792	2877	2717	1411	2550	1999	2523	3596	3108	2175	2416	2492	3356	3604	2960	2624	1412	3968	1873	3768
CDC34	3853	2980	3035	2635	2796	2515	4453	2208	5199	4366	2540	4867	2365	2216	1823	2481	2536	2813	3508	3008	4238	3153	2422	1960	2706	2258	2392	3520	4822	2799	2883	5075	2626	3922	4737	3027	7580	2817	2480	2641	3060	2550	3691	4259	2402	2379	2631	3017	3155
LCK	2360	1945	5597	4871	4900	3218	2220	2163	1842	2263	2267	1818	2171	3107	2722	2716	2233	1934	1926	1126	2586	4892	4276	3249	2746	2883	1065	4225	1613	1944	3143	2210	1516	2286	2194	3049	2826	4574	1892	3555	2522	5437	2736	2698	2263	1076	5088	755	2839
FYB1	2407	1544	3565	4920	5482	2606	2027	2409	2987	2033	3400	1491	3696	2845	3031	3822	2685	1891	2151	2338	2389	2020	3422	3512	4327	4474	496	4914	2074	2130	2785	1771	1902	2238	2286	3691	1518	4101	1886	2768	3457	5802	2552	2350	3076	1539	5645	2008	2040
PLEKHO2	3291	1658	2763	3928	4279	2854	3395	2759	2538	2665	3611	1662	4889	2883	3172	3286	2597	1969	2462	3058	3173	1622	3574	3645	2472	4563	825	4957	2709	1995	4158	2023	1371	2799	1769	3526	2973	3473	1594	2436	2992	4272	3462	3115	2278	1166	5179	2080	2442
FURIN	2789	2184	3263	4230	5518	2983	3381	2134	3608	3390	3567	2862	5510	3093	2634	3279	2787	2310	2321	2494	3405	1447	3285	3670	2955	3294	605	4962	3236	1992	4107	2931	1412	3402	2890	3465	2888	3222	1471	2259	3784	3669	3799	2582	2425	1643	3976	2879	2153
DEF6	3356	1629	4149	4688	4472	2704	3244	2455	2201	2365	3205	1851	3553	3350	3084	3361	2317	1829	2496	1719	2440	2376	3550	3585	2652	4389	1089	4240	1933	1983	4399	1812	1249	2145	1563	3776	3612	4182	1981	3137	3440	4065	3044	2990	2312	1220	5351	1393	2810
MAP7D1	3368	1542	3535	3873	4570	3774	3309	2864	2157	2488	3556	1669	4151	2900	2877	3821	2773	1851	2432	1879	2848	1747	3606	3597	2556	4655	732	4509	2380	1943	4478	1609	1051	2535	1825	4333	2895	4216	1476	2488	3540	4520	2848	2760	2435	1204	5372	1669	2881
ALOX5AP	2798	1071	3017	5957	4494	2134	2603	2032	3569	1801	2139	1360	7850	2782	2678	2669	1800	1847	1648	1790	2925	1610	2265	4475	2416	3571	1704	3234	2293	4142	2481	2003	3391	8513	1754	2272	4438	3747	1532	2868	3792	3274	4449	2915	2257	2869	3818	1848	5843
PPP6R1	2744	2074	4275	3962	4854	3507	2717	2052	2538	3234	3310	1792	4063	2971	2529	3352	2367	1895	1953	2446	3021	3128	3875	2856	3148	3131	570	4764	2333	1772	4220	2116	1333	2361	2339	3429	2553	4238	1592	2671	3585	4568	2908	2176	2391	1642	4609	1674	2059
RALY	3160	1664	3720	4311	3920	2885	2719	2287	2275	2335	2857	1760	3750	2932	2534	2815	2215	1995	1982	2292	3012	2834	3977	3090	2443	3468	1267	4802	2098	2066	4270	2047	1139	2760	1998	3356	4277	3384	1998	2804	2830	4182	3014	3219	2227	1103	4683	1554	3783
PCBP2	3041	1541	3666	5310	4199	2603	3001	2269	2771	2132	2765	2050	2820	2927	2605	2529	2348	2372	2219	1908	3012	2393	3640	3706	3717	3497	1332	5052	2074	2018	3819	2570	2533	2815	2522	3005	4214	3866	2219	2839	3247	4709	3252	3232	2597	1888	3729	1646	3625
JUND	2328	1416	3324	5146	4246	3940	2932	2218	2183	2003	2389	1752	2192	2779	2519	3048	1978	1667	1948	1761	2496	2550	5048	2969	3641	2962	1065	4742	1705	2123	4128	1874	1733	3594	2680	3970	3273	3185	1673	3153	3218	4180	2725	3220	2117	1834	4616	1259	5398
NOSIP	3323	1866	3671	5109	4061	2449	2288	2175	1926	1612	1707	2042	2297	2635	2772	2559	2086	2623	2273	1166	2204	3319	2545	3338	2865	3960	2332	3848	1427	1668	3053	2288	1720	2633	2186	3063	3773	2772	2697	3459	2460	5706	3453	4117	1772	1116	4584	990	4202
RASAL3	3112	1626	5417	4055	4831	2919	2737	2294	1646	3028	2866	1311	3098	3079	2145	3448	2161	1751	1981	1633	2224	3443	4811	2987	2994	3717	906	3360	1558	1876	4843	1555	1454	1740	1842	3858	2949	5119	2045	3543	3712	4696	2656	2571	2167	899	5802	989	2551
ERGIC1	1728	1310	3132	4486	5918	2557	2989	2156	2363	1713	3762	1850	3112	3054	3058	3218	2761	1908	2245	1748	2704	1445	3695	4243	3278	4247	796	4461	2819	2122	3454	2228	2398	7421	2024	3148	2187	3116	1185	2823	3153	3850	3088	2065	2365	2065	4104	1843	2242
AIF1	2602	976	2911	5418	2857	1618	2164	2445	3123	1665	2816	1742	2601	2749	2402	1743	2069	2647	2181	1935	2694	1913	3271	3615	1998	5097	2342	3440	2090	2371	2587	3093	2705	2126	2744	2453	4423	2721	2487	2254	2890	4567	2927	4488	2630	1351	2538	1868	4222
DDX3X	2297	1626	2784	4706	6704	3284	2552	2472	2599	1703	3109	1441	3314	2625	3013	4174	2980	1943	1967	1938	2230	1836	4298	3785	3255	3902	508	4522	2225	1769	3112	1768	1765	2371	2086	4338	1263	4310	1762	2634	3631	5808	2386	2628	2295	1514	5581	1856	2203
EIF3G	2504	1459	4204	5091	3935	2126	2555	2028	2120	1983	2356	1902	2289	3062	2339	2163	2207	2584	2002	1702	2178	3504	3590	2903	2264	3421	1821	4401	1759	1616	3132	1941	1425	1942	2605	3167	4243	3282	2180	2963	2811	5358	2641	3533	1905	925	4119	1177	4037
PSMB8	2682	1091	3278	5433	3926	1836	2557	2153	2133	1967	2303	1834	2676	2720	2336	2234	2000	2246	1873	2307	2678	3656	3515	3103	2146	4439	1349	4561	1907	2249	2635	2261	1256	2257	2094	2773	3407	3612	2355	2782	2906	4119	2689	3039	2527	979	4094	1879	4296
SBF1	2345	1742	4825	4244	5815	3187	2593	1943	1834	2483	3103	1693	3000	2797	2654	3405	2231	1750	1660	1783	2138	3206	3983	2764	3323	2969	632	4187	1673	1804	3739	1681	1213	2137	1973	3613	2339	3955	1577	3138	3301	4895	2933	1978	2160	1064	4877	1182	2364
CAP1	1880	1736	3900	4413	5315	3530	2185	1853	2527	2378	3799	1494	5863	3001	3098	3670	2475	1766	1981	2489	2896	2035	3534	3271	3125	3420	188	5806	2614	2048	3652	1973	1441	2868	1978	3530	1846	3578	1182	2562	3521	4922	2850	1301	2763	1277	4672	1921	989
P4HB	2161	1414	4690	5191	4219	2651	2329	1671	2152	2346	3080	1529	3222	3148	2334	2456	1937	1970	1551	1928	2712	2858	4265	2939	3168	2913	922	4314	1820	1887	3974	1975	1543	1823	2146	3142	3291	3408	1546	2821	3122	4727	2730	2496	2451	1479	5373	1266	2678
UNC93B1	3374	1031	3381	4225	3534	2312	2690	2384	2237	3181	2669	1662	3316	3165	2324	2388	2223	2492	2182	3621	2690	1416	4337	3025	2875	5165	1236	4110	2659	1913	3351	1767	1278	2218	2346	3329	3946	2686	1921	3061	2844	4408	2666	3196	2297	1375	3933	1759	2993
ATP5F1A	2670	1441	4368	5113	4505	2528	1917	1848	1975	1888	2603	1584	2245	2714	2754	2399	2113	2235	1737	1505	2199	3783	3570	2963	3444	3076	1084	4080	1584	1719	3050	2058	1844	1885	2532	2886	3327	3464	2463	2736	3036	5121	2182	2916	2010	1441	4854	1403	3531
TRIM28	3021	1778	4459	4362	4510	3692	2246	2096	1748	2482	2820	1611	2871	2678	2640	2913	2221	1616	1861	1680	2120	2548	3510	3247	3157	3942	1035	3978	1693	1636	4623	1685	1409	1972	1870	3397	3137	3975	1970	3022	3426	5391	2745	3040	2024	1183	4830	1130	2990
MICAL1	3415	1170	3214	4321	5706	1942	2685	2162	2202	2081	3916	1793	3245	3169	2778	2965	2555	2436	2664	2381	1961	1982	3817	2738	2540	3949	659	4345	1923	2027	4113	1699	1279	1918	2072	3590	2753	3451	2384	3100	3721	4548	3191	2918	2929	1238	4583	1803	2322
PIM1	2928	2728	3627	3894	4712	2858	3114	2372	3455	3302	2501	2566	3228	2574	2441	2847	2549	2458	2321	2519	2883	2293	3104	2686	2897	3363	901	3972	2521	2274	2678	2366	1987	2968	3418	3448	3712	3415	2406	2771	3356	3979	2476	2395	2444	1572	3711	2206	2292
CALR	2276	1601	3969	4393	4325	2880	2052	1842	1935	2676	2613	1515	2941	3120	2319	2381	2131	1801	1377	2311	2333	3540	3754	3074	2427	3365	807	4128	1819	1843	3374	2215	1502	1396	2260	2770	4050	3707	2000	2909	2892	4357	2736	2228	2509	1269	6207	1077	2875
MLLT6	2698	1575	5001	3837	5600	2967	2343	2159	1651	2586	3418	1558	2529	2598	2607	3461	2287	1661	1934	1677	1690	2614	3666	3079	2419	3502	529	4037	1692	1712	4003	1541	854	1592	1935	3901	2477	5015	1694	3217	3430	5398	2571	2128	2224	783	5413	940	1954
DOK2	3326	1639	3950	3930	3634	2863	2468	1948	1853	3239	2723	1494	2427	2971	1908	2093	2212	1772	1812	2547	3363	2830	4432	2680	2394	3277	1262	3926	1546	2075	4574	2108	1016	1570	2308	3138	3956	3630	1912	3176	3183	4007	2737	2672	2096	870	3830	1174	3259
RNF130	2303	1027	3185	5772	4183	1839	2609	1907	2880	1511	2529	1560	3433	3114	2660	2551	2197	2546	2004	1783	2473	1387	3743	3232	3209	4340	1382	4604	2162	2306	2623	2142	2483	3242	2473	3062	3130	3205	2112	2560	2810	4261	2721	3016	2959	1983	3400	2104	3606
ITPK1	2864	1529	2760	3766	3893	3023	2876	2204	2094	2697	3348	1479	3471	3108	2589	2733	2722	1533	1990	2262	2739	1378	4193	3316	2714	5099	944	4036	2912	2019	3797	1729	1409	3840	1846	2970	2948	3675	1149	2615	3134	3951	2785	1972	2434	1418	4647	1971	2110
OS9	2835	1392	3175	4190	4538	2817	2564	2247	2242	2258	3641	1705	4015	3107	2643	3066	2464	1959	1905	2539	2404	1792	3786	3214	1987	4352	833	4237	2036	2001	3777	1823	1012	2124	1963	3434	2881	3896	1810	2783	3429	4333	3189	2657	2317	1001	4709	1725	2464
TCF7	2170	2135	5212	4683	5067	4546	1681	2012	1716	1703	2086	1743	2445	2410	3244	3211	2647	2124	2023	950	1911	2854	2283	3089	3207	3007	754	4946	1800	1322	2822	1955	1513	2386	2070	3078	2202	3209	2070	3443	3120	6572	2937	2148	1816	1239	5362	757	1620
NAP1L1	2286	1099	4252	5478	4689	1816	1803	2061	2227	1507	1945	1243	1510	1990	2389	2102	2288	2310	1628	1316	1686	3109	3155	2501	2762	3687	1211	4117	1264	1557	2209	1869	2197	1868	3176	3082	2697	3716	2891	3329	3225	5731	2254	3297	2119	1226	3910	1189	3763
TRIR	2972	1349	3812	4757	3886	2244	2456	2419	2239	1854	2207	1751	2561	2867	2295	2425	1991	2306	1835	1553	2499	3255	4102	2774	1612	3238	1409	3541	1711	2139	3118	1873	1073	2355	2508	2941	4484	3478	2274	2721	2769	4515	2723	3314	1941	752	3752	1259	4633
IQSEC1	2682	1822	3262	3835	5311	3016	3383	2216	2402	2252	3706	1608	4820	2731	2742	3651	2443	2219	2585	1930	2198	1649	3557	3141	2812	3580	806	4410	2531	1812	3993	1762	1372	2492	2098	3359	2943	3791	1284	2614	3833	4402	2771	2235	2111	1413	5244	1941	1903
PTEN	2451	1139	2723	5371	4858	1804	2364	2488	3140	1641	3065	1581	3234	2803	2993	3380	2372	2098	2227	1707	2293	1296	3419	3679	3185	5018	942	4479	2240	2207	2794	2064	2020	3519	2319	3372	2227	3381	1650	2659	3170	4450	2657	2736	2283	1880	4893	2350	2214
DCAF12	3413	4320	2731	1922	3255	3641	4783	2680	7373	4550	2828	4908	2162	2165	2251	2491	2883	2259	3688	4073	3063	2664	3103	2200	3945	1862	852	3250	5049	2502	2449	4759	2851	3556	4822	2758	4930	2929	1937	2487	4265	2094	2877	2129	2448	3791	1740	2762	2421
PDLIM7	3008	1121	2387	4053	4131	1874	3110	2597	2468	2123	3430	2006	6091	3079	2499	3518	2372	2410	3046	2370	2568	911	3609	4138	2314	4230	1209	4209	2699	2027	4232	1675	1378	3102	1660	3309	3207	3497	1520	2706	3675	3666	4233	3410	2931	1355	4582	2333	2820
AC008038.1	2318	1307	4982	6297	4555	1671	2072	1838	2170	1463	1900	1930	1737	2451	2834	2165	1889	2960	1934	847	1481	3285	2945	2219	2809	3795	1806	3759	1255	1574	2303	2259	1576	2586	2841	2675	2653	3051	2711	2988	2425	5349	2444	3152	1937	1039	3452	1172	3259
PARP10	3870	1303	3386	3944	3576	2146	2689	2716	1652	3589	2452	1475	3064	2583	2110	2808	1606	2032	1852	2906	1975	2669	3767	2670	1844	6033	995	3211	1892	2039	4004	1326	982	1481	1788	3289	3000	3770	2161	3330	3200	4153	2192	2509	2003	813	4759	1296	3207
JAK1	2461	2120	3819	3642	6388	3758	2252	2254	1934	2284	3780	1038	3963	2347	2650	3758	2906	1500	1773	1729	1819	1525	3265	2924	3441	3374	343	4192	1822	1357	4046	1193	1321	1821	1615	4079	1909	4538	1509	2540	3731	5038	2022	1836	2100	1394	4928	1450	1539
IL4R	2222	1094	3562	4603	4121	2393	1992	2556	2463	1696	2491	2550	5355	2662	3125	3181	2234	2953	2568	1732	2623	1652	3161	4302	2160	3109	600	4865	2017	2121	3168	2103	1225	2687	2008	4331	2141	2244	2002	2772	3504	4104	3217	4182	2478	1025	4042	1334	2127
FCER1G	2135	976	2668	4679	3275	2067	2513	1541	3104	2369	2109	1807	3910	2329	2202	1866	1480	1944	2111	2986	3236	1842	2969	3648	1770	4730	1587	3858	2309	2232	2943	2964	2902	1603	1936	1788	4511	2484	1939	2020	2564	3514	4876	3144	2492	1414	3257	2024	3163
CHD3	2977	1710	4714	3798	5316	2975	1951	2038	1704	2665	2904	1556	2896	2620	2806	2879	2646	1644	1963	1321	1678	2665	3575	2953	2324	3707	697	3818	1556	1679	3682	1709	1011	1752	1785	3150	2634	4993	1969	3266	3398	5141	2843	2337	1619	799	5046	1067	2368
MYADM	2451	2282	2255	3245	8887	3763	3388	2369	1689	2087	3707	1594	4364	1963	2483	3940	2616	1356	1557	2164	2537	770	3692	2966	2603	3129	408	5172	2155	1548	4728	1135	1204	2875	2031	4508	1691	3900	1556	2160	4323	5750	2429	1522	1858	1629	4334	1898	1984
CD99	3279	1437	5147	3886	3574	2163	1806	1852	2017	2878	2676	1457	2579	2771	1681	1963	1882	2041	1535	1265	2694	3865	4097	2821	2270	2357	1252	4601	1353	2145	3655	1778	1538	2110	2649	2243	4031	3379	1870	2624	2962	3327	2461	3296	1974	1301	3543	1209	5097
TMEM8A	2163	1332	3274	5035	4002	2136	2539	2345	2192	1924	2695	1797	3914	2918	2102	2545	2164	2843	2334	1908	2510	2182	4451	2942	3529	3251	954	5048	2226	2036	3182	2131	1770	3133	2297	3017	2466	3035	2320	2488	3272	4723	3426	3043	3116	1438	3261	1539	3637
APBB1IP	3078	1587	2988	3932	3648	3145	2673	2406	2180	2289	3010	1435	5698	3028	2812	3940	2614	1602	2255	2162	2901	1336	3724	4376	2378	3471	504	4606	2707	2042	3777	1573	1292	2362	1512	3878	2454	3930	1383	2374	3228	4308	2932	3264	2256	1458	5635	1881	2182
SERPINB1	2325	920	2871	5092	3525	1980	1965	2072	2718	1813	2618	1774	4890	2777	2347	2331	1732	2580	2597	1913	3157	1851	3763	3900	2833	3765	891	4606	2519	2188	2810	3112	2383	2847	2397	2227	2582	2700	1726	2840	3161	4285	3004	3819	2248	1616	3510	2020	3033
RPN1	2383	1498	3635	4556	3764	2295	2389	2009	2172	2003	2432	1802	3385	3082	2433	2572	2089	1720	1762	2089	2673	1917	4166	3299	3325	3170	936	4440	2029	1853	3521	1976	1712	2179	2364	2817	3306	2950	1717	2453	2754	4293	2870	3002	2496	1585	4131	1420	2938
AGTRAP	2549	974	3116	4606	3417	1733	2491	1919	2533	1553	2894	1632	3410	2700	2165	2362	1654	2126	2221	2488	2972	2027	3247	3160	2871	4613	1970	3599	1989	1998	3548	2679	1894	2490	2036	2402	3348	2657	1595	2426	2309	4189	3585	2992	2274	1366	3948	2126	2959
MBP	2457	1667	3430	3972	5029	2413	2512	2197	2232	2127	3177	1467	3406	2721	2302	3252	2548	1584	2137	1735	2191	1524	3619	3414	3350	3465	541	4834	2155	1782	3485	1374	1808	2548	1815	3686	1886	3971	1260	2455	3527	4314	2300	2214	2366	1750	4426	1916	1928
RASGRP4	2279	1087	2612	4687	4574	2202	2606	2176	2422	1817	3307	1877	5629	3054	3042	3236	2578	2471	2435	2212	2354	1004	3544	3392	3172	3813	654	5007	2686	2183	3671	2173	1800	2506	1873	3319	2520	3202	1283	2480	3405	4076	3232	2778	2724	1949	4330	2017	1834
CAPZA1	1892	1075	3350	4924	4164	1862	2231	2028	2920	1661	2578	1383	3346	2627	2479	2693	2223	2037	1857	1805	2479	2623	3707	3271	3533	3785	582	4597	1885	1899	2263	2408	2720	2700	2348	2897	1761	3180	1517	2757	3185	4670	2390	2235	2569	1752	4252	1988	2664
PSMF1	2541	2219	3238	2912	3436	3220	2841	2052	3680	4449	2862	3609	2610	2324	2047	1957	2361	2325	2812	2659	3054	2805	2596	2173	3207	2142	1676	3776	3197	2199	2896	3027	3218	3590	4049	2541	4847	3815	1991	2392	2967	3399	2909	2300	2696	2634	2357	1468	1989
OAZ2	2590	1390	2535	4542	4423	2077	2257	2454	3109	2254	2908	2058	3016	2922	2778	2127	2835	2019	2044	2192	2280	1422	3244	3722	2519	4197	835	4292	2261	2134	2982	2394	1900	3664	2671	3123	3081	2971	1730	2293	2986	4259	2685	2854	2760	1239	3246	2180	2737
PFDN5	2419	984	3881	6072	4481	1025	2800	2069	2348	1534	2605	1941	1434	2001	2075	1650	2067	3326	2208	1000	1397	2766	2756	1858	2512	4861	2113	2862	1523	2106	2015	1761	1806	1605	3119	3306	4184	3486	3283	2935	3335	4453	1951	3202	1713	970	3349	1764	3547
HSPA5	2495	1424	3436	4123	4621	2917	2514	1870	1613	2149	2817	1568	3364	2767	2519	2712	1984	1249	1454	2106	2065	1879	3991	3987	2454	3452	524	4009	1952	1860	3787	2144	1565	1822	1707	3511	2703	3676	1695	2811	2972	4374	2870	3135	2280	1700	6174	1346	2765
GSDMD	3012	1129	3727	5128	3324	1536	2794	2319	2120	1927	2441	1540	3036	2705	2255	2450	1848	2131	1836	1917	2204	2692	4055	2919	1990	4013	1736	3555	1497	1989	3198	1427	854	1557	2303	2905	3435	3303	2220	3144	2603	3907	2646	3320	2045	737	4398	1199	3932
RPL30	2060	815	4143	7505	4381	1284	2987	1911	2799	1177	1792	1587	1341	2257	2192	1944	2125	3286	1980	616	1429	3258	2584	1745	1100	3921	1729	2686	1075	1821	1560	1731	1069	1981	3489	3220	2595	2764	3438	3099	3176	5059	1682	3437	1535	683	3766	1243	3818
OGFR	3248	1246	3359	3777	3261	2609	2703	2289	2228	2469	2768	1485	3951	2839	2238	2586	2125	1931	1882	2280	2759	2129	3488	2745	1571	3670	1070	3943	2022	2326	3322	1903	843	2334	1879	2993	3769	3319	1634	2560	2922	3994	3052	2323	2114	737	3942	1557	3419
MAF1	3135	1987	3489	3335	2819	2717	2493	1731	3543	3851	2512	3272	2658	2566	2148	2018	1963	2438	1889	2357	2981	2742	2905	2401	2671	2155	1453	3754	2583	2086	2702	3800	1993	3364	3372	3090	5151	3017	1885	2362	3409	3459	3128	3087	1964	1767	3059	1758	3283
SRSF5	2881	1177	4175	5254	4982	2206	1912	2145	2089	1754	2691	1375	2285	2730	2495	2648	2162	2167	1871	1272	1500	2417	3363	3117	2714	3616	670	3588	1540	1500	3413	1715	1525	1848	2631	3160	2203	4430	2661	3020	3518	5751	2486	2412	2190	1078	4384	1044	3590
PACS1	2005	1469	3762	3896	4462	3760	2475	1934	1835	2174	3231	1412	4461	2435	2718	3518	2828	1658	2234	1705	2243	1560	3362	3239	3184	3269	719	4668	2062	1547	4373	1593	1259	2136	1566	3444	2362	3918	1378	2522	3099	4267	2717	1806	2363	1463	4633	1567	1249
LAMP1	2621	1496	3498	4056	4049	3300	2451	2015	2019	2268	3355	1302	4553	2781	2558	3156	2129	1681	1716	1733	2708	1733	3638	3147	2522	3398	570	4291	1764	1881	4056	1783	1219	2079	1896	3053	3091	3620	1395	2379	3366	4290	2885	2304	2136	1401	3973	1281	2438
CCM2	2715	1092	3440	4873	3877	2176	2540	2193	2139	1815	2182	1662	3008	2732	2137	2603	2168	2371	1884	1534	2445	2103	3677	2651	2630	3506	1108	4545	1846	2173	3054	1899	1525	2296	2068	3040	3232	3513	1653	2638	2515	4159	2977	3233	1972	1121	4433	1556	3681
SIGIRR	2900	1300	4331	4552	3715	2142	2627	2165	1452	2361	2285	1574	2119	2512	1998	2727	1876	1966	1829	1368	2054	3058	4451	2899	1837	2968	1120	3055	1460	1838	3801	1569	1121	1647	2090	2783	3638	3920	1700	3503	2801	4512	2915	3509	1586	691	4401	699	4248
SLC6A6	1822	1245	2679	4501	5406	1903	2355	1924	2558	1957	3983	1705	3758	3174	2955	3743	2687	2297	2218	1677	2038	884	3533	3762	2365	4286	339	4792	2708	2123	3091	1342	1125	3174	1873	3745	1379	3657	981	2475	4050	4348	2687	2035	2838	1320	4311	2403	1254
SYNGR2	2658	1480	3387	4319	3393	2504	2093	1693	2154	2084	2496	1696	3248	2694	2594	2000	1849	1958	1700	2245	2567	2251	3560	2347	2844	2827	1194	4413	2132	1688	3190	2101	1363	2275	2192	2368	3620	2638	1995	2573	2475	4250	3007	2764	2276	1148	3587	1225	3724
PIK3R5	2257	1275	3872	4297	4897	2415	2001	1826	2070	1988	3029	1555	3647	2522	2352	3394	2251	1931	1769	1920	2271	2066	3588	2939	2474	3207	438	4663	2228	1836	3267	1853	1382	2613	1795	3106	2323	4303	1131	2430	3138	4225	2741	1859	2577	1196	4570	1685	1888
VPS51	2260	1545	4379	4638	3421	3034	2043	1763	1930	1676	1940	1839	2442	2826	2463	2493	1836	2143	1660	1514	2350	3218	3580	2818	2515	2463	1303	3897	1621	1694	3195	2074	1662	2310	2294	2617	3035	2896	1899	2580	2467	4766	2672	2634	1841	1162	3487	851	2964
FCMR	2168	1758	4373	4649	4521	3585	1351	1739	1697	1539	1473	1529	1753	2058	2685	2555	2296	1741	1584	966	1707	3204	3018	2762	3242	2703	784	4132	1728	1357	2960	1718	1750	2214	2115	3139	2373	3141	2323	2735	2768	5718	2128	2553	1870	1283	4377	954	2421
IQGAP1	2450	1930	2779	2988	6036	3506	2798	2335	1946	2395	4581	1080	5239	2279	2801	4916	2764	1213	1731	1436	1635	1064	3531	2971	3064	3646	356	3368	1859	1292	3878	1015	1151	1872	1155	4383	1391	4765	900	2311	4125	3616	2117	1592	1949	1299	5260	1498	1303
LMAN2	3032	1232	3582	4221	3213	2179	2132	1922	2174	1944	2516	1536	3019	2749	2044	2395	1775	1881	1707	1989	2732	2364	3896	2821	2403	3314	1265	3830	1744	2085	3427	2015	1625	2504	2043	2743	3673	2981	1876	2420	2786	4057	3017	3342	2224	1054	4462	1157	4001
FPR2	1516	1239	1968	5747	5303	1912	2132	2540	2935	1500	2844	1403	5250	3100	2932	3541	1713	1854	1810	2814	3941	1106	3236	5658	2381	3706	585	4109	2440	2769	2537	2912	2179	4713	1902	3484	1301	2945	1598	2287	2655	4632	3546	2741	2451	2131	4013	2041	2528
GSTK1	2319	1097	3806	5316	3690	2041	2009	1689	2155	1924	2064	2022	2454	2524	2453	2053	2118	2654	1787	2035	2465	3066	3389	2303	3142	3029	1441	4103	1337	1875	2528	2100	1306	1634	2473	2594	3260	3593	2305	2985	2961	4579	2481	2876	2134	1198	3606	1139	3251
ARPC4	3323	1227	2933	3918	2851	1733	2774	2381	2266	2038	2839	1620	3040	2602	1804	2312	1949	1909	1847	1762	2656	2243	3609	3029	1446	3607	1438	3531	1664	1975	3588	1759	965	2404	1944	3067	4227	3076	1796	2379	2643	3705	2878	3351	2035	677	3410	1592	4148
CCR7	2217	1893	4090	5248	3900	3318	1281	1876	1610	1323	1242	1948	1921	2434	3752	2559	2096	2124	1960	905	1502	3102	1685	3103	3175	3447	1067	4274	1290	1449	1941	2486	1924	2847	2033	2193	2621	2600	2254	2395	2545	6274	3877	2862	1314	1142	4128	850	1638
ZBTB7B	2584	1218	3119	4478	3875	2477	2321	1850	2520	2131	2958	1722	4254	2756	2425	3056	2058	1981	1934	2112	2490	1669	3736	2806	2026	3249	607	4819	2079	2146	3140	2030	964	2555	1913	3149	2577	3141	1518	2686	2874	3983	3353	2235	2407	961	3972	1533	2642
DOK3	2126	1089	2992	3895	4002	2398	2455	2214	2452	2306	3452	1614	8128	2912	2985	4110	2420	2256	2737	2559	2500	786	3091	3772	2741	3233	501	4881	3044	2107	4159	1659	1461	2820	1690	3735	2072	2942	1373	2510	3704	3388	3415	2235	2593	1754	5555	2108	1302
UBA1	2615	1764	3143	3446	5290	3482	2608	2153	1742	2421	3274	1460	4234	2096	2843	3520	2387	1388	1961	1891	2093	1479	3202	3205	2469	4032	423	3960	1994	1470	4723	1202	1089	1623	1366	4101	1941	4323	1262	2327	2816	4647	2506	1975	2148	1134	5152	1334	1344
PYGL	2423	1099	2478	3785	4026	2137	3059	2666	2898	1418	2782	2137	8520	2970	3055	3782	2083	1996	2713	2054	3455	697	2749	4468	2543	3063	665	4950	3083	2344	3726	1985	1697	2494	1524	3483	1952	3080	1791	2477	3059	4057	3877	3528	2747	1404	3689	2399	2293
EEF1B2	1749	571	4222	8108	5030	819	1943	1735	2188	832	1833	1147	815	2055	2377	1871	1926	3546	1950	389	857	2816	2355	1525	1888	4441	1745	2617	965	1570	1111	1452	1595	1666	3348	2945	1855	3383	3892	3231	3806	5209	1288	3240	1368	881	3512	1349	4173
IKZF1	2088	1672	4160	3823	4538	3225	1910	1772	1805	1988	2815	1226	2938	2508	2610	3213	2126	1474	1540	1489	1913	2531	3884	2624	3375	3218	411	3828	1610	1379	3227	1857	1396	1673	1774	3417	1784	3745	1401	2427	2798	4879	1988	1794	1685	1314	4670	1188	1916
ECE1	2748	1365	2485	3368	3950	2757	2825	2544	1642	2698	4181	2061	5834	2443	2172	3563	2198	1961	2855	2468	2978	985	2972	3426	2371	3395	646	3696	2807	1397	3828	2277	921	2748	1619	2924	2254	2433	1148	2365	3265	3731	3426	2974	1927	1059	6206	1710	1846
PRDX6	2971	2321	2128	2453	3446	2302	4431	2422	3872	6199	2659	2014	2141	1939	1913	1449	2214	1553	3359	1937	2915	2542	2172	1815	3594	1891	1290	4063	1874	2289	2666	2587	2756	3689	3044	2048	4476	4035	2007	2415	3041	2714	2778	2199	2078	1999	2295	2140	2398
TLE3	2686	1367	2513	3951	4605	2784	2982	2605	2407	2216	3975	1186	5981	3116	2515	4106	2632	1779	2370	1874	2163	717	3038	3740	2245	3430	653	4776	2722	1765	4178	1318	1155	2778	1354	3654	2335	3314	1261	1996	3490	4129	2844	2709	2330	1417	4970	1619	1675
CST7	2073	1229	4574	2509	3127	1403	2290	1832	2209	2355	2129	2170	7483	2086	1316	2725	1211	1436	2978	1169	3405	4332	4400	5285	2663	1758	733	3942	2370	2627	3037	2303	2902	1934	1422	2219	3143	4031	1421	3061	1971	2053	4152	5031	1433	1731	3428	963	3421
CAT	3227	1493	3725	5704	4882	2139	1240	1633	1805	1445	3139	2006	6304	3877	2157	2504	2124	2393	1792	2306	3432	1041	3885	2905	4815	2997	738	4900	1781	1103	5493	2569	1552	1430	2137	3420	1780	2770	1905	2377	3422	7150	1780	4437	1759	1097	2538	1153	1605
PSTPIP1	2618	1234	3029	5044	4241	1713	2662	2352	1833	1880	2813	1494	3131	2794	2206	2629	1827	2308	1952	1448	2121	1658	4535	2858	1943	4122	1178	3112	1511	1811	3617	1378	1076	1867	1866	3202	3026	4106	1744	2511	3033	3899	3088	2699	2392	887	3437	1664	3420
CELF2	2308	1234	3804	4464	5041	2031	2016	1881	2396	1566	2880	1397	2844	2757	2521	3183	2167	2008	1811	1554	1904	1764	3339	2878	3137	3956	627	4089	1844	1618	2751	1690	1620	2413	2034	3237	1673	3993	1717	2476	3401	4867	2427	2131	2232	1564	4460	1719	2067
NLRC5	1965	1364	4028	3860	4758	2354	2246	1931	1618	2364	2711	1691	2817	2257	2158	2658	1998	2157	1765	2178	1902	3462	3295	2275	2685	3652	562	3231	1506	1673	2572	1676	1045	1773	1734	3043	2039	4303	1347	2760	2993	4311	1919	1380	2122	975	4828	1336	1680
SMCHD1	2323	1184	2517	4271	5870	1922	2278	1993	2385	1674	2999	1197	3033	2323	2368	3772	2560	1783	1686	1860	1497	1332	3168	3044	2977	5418	429	3785	1856	1736	2198	1265	1666	2214	1759	3814	1205	4199	1199	2441	3266	3997	1927	1860	2319	1427	5036	1970	2170
RPL24	2035	921	3828	6884	4016	1360	2058	1528	2345	1132	1478	1112	1287	2252	2109	1698	2000	3019	1919	798	1295	3151	2637	1737	1620	4126	1709	2693	977	1714	1763	1413	1103	1904	2832	3233	2859	2562	3337	3065	2882	4721	1734	3663	1378	603	3880	1151	4742
ACADVL	2958	1260	4317	4839	4616	2086	2054	2110	1689	2146	3534	1873	2620	2664	2248	1819	2091	2003	1557	2023	2116	2165	3729	2800	1686	3773	790	3836	1555	1801	4417	1185	751	1544	2333	2905	2762	3486	2199	2836	3452	3741	2929	2692	2141	710	3694	1143	2692
FKBP1A	2366	1199	2632	4305	3785	1957	2292	1693	2151	1809	2504	1658	4117	2433	2526	2079	2047	1895	1692	1816	2763	2029	3412	2873	3178	3329	1055	4533	1799	1837	2899	2385	2914	2346	2306	2396	2966	2612	1384	2230	3053	3647	3100	2384	2391	1914	4128	2140	2463
NOTCH1	2287	1423	2505	3875	4799	2384	3019	2529	1972	2237	3693	1211	4281	2532	2253	4015	2858	1769	2124	1788	1791	763	3363	2880	2580	3969	553	4189	1938	1683	3741	1130	1177	2545	1600	4198	1677	3782	1177	2233	3514	4106	2319	1873	2302	996	5248	1386	1813
FBXL5	1920	1009	2743	4814	3976	1675	1952	1758	2665	1522	2578	1452	4103	2533	2688	2545	1931	1877	2081	2012	2501	1479	3487	3285	3251	3849	665	5058	1874	2184	2304	2576	2485	2938	2077	2762	1779	2753	1626	2585	2783	4136	2924	2625	3003	1620	4320	1690	2363
ANXA2	3274	1386	3537	4365	3727	3017	1894	1812	2007	2656	2910	1365	3075	2433	2314	1924	2053	1672	1353	3072	2844	2084	3834	2229	2572	2858	766	3897	1802	1656	4015	1693	1446	1037	2145	2658	4217	3188	1850	2556	2665	4133	2718	2136	2017	1404	3959	1369	2605
PTPN18	2278	1362	3722	3634	3726	2491	1931	1598	1786	2711	3209	1453	3196	2073	2138	2102	2113	1800	1684	1920	2200	2476	3172	2519	2638	3152	1066	3962	1678	1485	4078	1657	1521	1950	2020	2613	3454	3700	1427	2397	2790	3454	2437	2170	2133	1491	3439	1418	2037
LAT2	2425	1076	2431	5468	4141	2002	2393	2114	2744	1711	2572	1509	3942	2896	2481	2722	1961	1987	1888	1809	2493	1276	3449	2975	2133	4397	990	3835	2223	2194	2562	2017	1490	3309	2020	2871	3318	3151	1638	2368	2809	3719	3472	2663	2664	1237	3147	1437	3006
PGAM1	2505	957	3515	4713	3686	2427	2043	1800	2273	1955	2955	1733	4239	2519	2551	1804	2062	1898	1602	2388	2519	2637	3277	2563	3152	2916	612	4663	2068	1703	3026	2280	1646	1991	1824	2521	2506	2944	1922	2375	2693	4273	2422	2424	2387	1481	4148	1843	2370
CD7	2065	1804	3608	3539	3770	2780	2120	1741	1410	1630	1758	1279	1736	2658	2037	2431	1643	1449	1718	1203	2142	3125	2004	3763	2191	2985	1337	3145	1284	1871	3825	1785	1515	2327	1580	2490	4432	2426	1699	2210	2468	4592	2790	3790	1369	765	3539	694	3495
PTP4A2	2419	1228	3631	4287	4236	1817	1941	2065	1894	1828	2580	1167	1888	2113	2231	2399	1936	1811	1583	1303	2094	3024	4297	2666	2487	3189	855	3670	1426	1571	2441	1866	1673	1800	2136	2974	2595	3708	1471	2646	2934	4284	1567	2340	2272	1424	3899	1443	3045
CTSA	2464	1269	3123	3660	3050	2670	2110	1873	2164	2710	2432	1518	4814	2428	1861	2370	2300	1583	1678	2426	3238	1349	3642	2822	2545	2959	862	4747	2012	1947	4366	2080	1438	2274	2105	2681	3211	3200	1328	2227	2788	3606	3917	2680	2207	1189	3529	1671	2475
HNRNPH1	2299	1291	4214	4687	5277	2303	1882	2139	2032	1744	3023	1259	1761	2562	2369	2737	2342	1673	1560	1152	1357	2572	2987	2488	3031	2831	356	3568	1498	1313	2989	1645	1228	1565	2552	3051	1978	3737	2578	2618	3929	5236	1989	2352	2230	954	4287	1000	2430
DYSF	2966	1107	2390	2751	4074	2547	3299	2572	2322	1983	3383	1814	12812	2444	3435	4405	1963	1741	2806	2445	2577	721	2350	3959	2241	3678	476	4027	2539	2227	3391	1507	970	1875	990	3988	1817	3358	1003	2207	2952	2584	3344	2690	2139	1423	5408	2349	1338
GSN	3320	1728	2220	2801	3729	2680	2687	2335	2262	2702	3939	1447	5701	1915	2456	2464	2885	1344	2521	3486	2497	1117	2879	3165	2680	3593	470	3946	2092	1493	6084	1532	938	1235	1301	3333	2887	2851	1040	1923	2912	3837	2377	2529	2226	964	4867	1883	1733
BRD2	2226	1328	4227	4301	4875	2284	1834	1822	1974	1979	2910	1530	2281	2442	2243	2670	2218	1876	1657	1491	1844	2503	3372	2518	2697	3025	542	3927	1523	1636	2851	1539	1170	1679	2002	3320	2349	3720	1566	2700	3252	4344	1930	1740	2306	1167	4354	1302	1812
VPS28	2903	1187	3115	4124	3324	1905	2415	1964	2037	2225	2422	2131	2419	2409	1933	2038	1927	2082	2055	1859	2363	1949	2830	2606	2687	2649	1847	3426	1785	1819	5218	1748	1615	1997	1995	2928	4139	3150	2066	2398	2855	3991	2854	3235	2067	1212	3064	1461	3345
EIF4A2	2401	1166	3910	4708	4983	1867	1677	1774	2048	1370	2238	1263	1484	2248	2513	2339	1961	1948	1430	980	1619	2476	3112	2663	2721	3321	672	3665	1331	1429	2576	1700	2072	1921	2660	2784	1614	3886	2299	2815	2828	5805	1818	2582	1705	1162	3907	999	3789
SDF4	2472	1163	3689	4231	3770	2288	2327	1775	1877	1931	2121	1406	2555	2575	2180	2507	1949	1682	1455	1672	2275	2434	3613	2911	2643	3018	1092	3924	1540	1846	3453	1732	1231	2100	2074	2736	3129	2911	1735	2379	2740	4122	2703	2727	1941	1046	4190	1066	3368
ZNF467	2300	882	2433	4713	2877	2156	3202	2415	2065	1665	2490	1457	4661	2984	2788	3077	2352	2218	2456	2174	3037	659	4306	3457	2585	3361	907	4960	2452	2399	3385	1994	1381	3356	2155	3209	2931	2802	1156	2331	2467	3426	3181	2807	2370	1524	3662	1756	3365
FAM210B	3034	3794	2589	1401	3429	2535	4131	1977	6578	4918	2360	4593	1976	2101	1708	2499	2623	2627	2999	2748	2721	2378	2067	1968	2531	1841	1124	3011	3900	1953	2446	3914	2247	2089	5044	2453	6438	2795	2463	2150	3524	1997	2726	1803	1469	2942	1772	3556	2001
CD6	2324	1557	4932	4058	3777	3094	1875	1861	1561	1978	2197	1677	1520	2372	2188	2675	1893	1507	1543	944	2420	4550	3665	2140	2112	2278	668	3698	1370	1836	2174	2241	774	1666	1869	2411	1811	3831	1710	2941	2380	4555	2399	2216	1961	755	4437	482	2944
XRCC6	2739	1540	3954	3797	3438	3132	1773	1838	1686	2237	2243	1420	2505	2446	2272	2233	1981	1360	1493	1741	2355	2683	3315	2787	2576	2843	809	3712	1501	1411	3713	1831	1219	1544	1732	2652	3289	3402	1944	2555	2989	4385	2347	2569	1912	1182	3911	1012	2613
RPL9P9	101	413	336	12087	3744	728	1866	140	1593	680	1512	1940	37	1329	1615	2477	1591	2870	3133	339	439	3852	3699	2036	1403	4517	1670	1739	649	1434	787	1114	1133	1328	4128	2668	2059	5372	6130	5104	288	3792	689	3188	88	569	5816	91	298
PRRC2A	2393	1616	3727	3592	4950	3508	2288	1836	1762	2403	3317	1231	3961	2395	2493	3498	2358	1465	1848	1681	2096	1686	3240	2607	2348	3173	464	3884	1938	1504	4267	1439	842	1801	1551	3663	2093	3842	1260	2353	3401	4263	2428	1797	2218	928	4408	1200	1370
IFNGR1	1920	934	3020	4688	3693	1499	1934	1847	3079	1208	2596	1337	2830	3215	2388	2686	1945	2257	1854	1450	2370	1386	3260	3574	3563	3911	620	4403	2030	1829	2154	2409	2430	2858	2350	2287	2164	3425	1779	2239	2720	4665	2849	2657	2446	1800	3195	2049	2974
DEF8	2275	1082	2898	4667	4467	1858	2525	1898	2387	1511	2905	1755	3737	2895	2477	2681	2201	2105	1751	1758	1871	1190	3481	2652	2366	3798	543	4033	2099	1883	3043	1631	1377	2430	2107	3097	2376	3319	1630	2389	3058	3476	2869	2059	2454	1298	3904	1950	2556
USF2	2432	1179	3608	4388	3420	2338	2099	2230	1927	2098	2495	1541	2888	2913	2151	2360	1927	2109	1788	1658	2358	2299	3532	2475	2089	2513	1026	4175	1823	1776	3271	1798	1292	2216	2501	2690	3750	3138	1997	2677	2623	3619	2851	2922	2085	998	3594	1185	2798
ITGA5	2288	1342	2982	4268	4766	2805	2087	1610	2077	2096	2795	1704	3590	2787	2217	2839	2427	1624	1790	1453	2186	1043	3612	3162	2517	3646	587	4082	1843	1698	3414	1383	923	2641	1860	3079	2261	3143	1292	2529	3641	3933	3208	1931	2426	1046	3434	1544	1822
JAK3	1767	1085	3378	3739	4160	2034	2533	1910	2268	1906	2847	1506	4394	2596	2455	3325	2080	2362	2405	1551	2003	1722	3089	3262	2926	3618	625	3934	1687	1509	3275	1526	1312	1968	1554	3199	1708	3130	1355	2547	2980	4453	2899	2427	2628	1126	4698	1559	1543
HPS1	1924	2058	2602	2788	3087	2750	3266	1735	5359	3064	2730	2130	2407	2439	2199	2854	1850	2143	2123	2730	2405	3384	2891	1749	2102	2478	1026	3877	3301	1780	3263	2835	1319	2624	3011	2320	3478	2983	1758	2578	4279	3112	2727	1997	1942	1741	2764	2028	2037
RPS7	1566	555	3767	8255	4739	728	2353	1502	2249	913	1711	1431	830	1706	2047	1668	1886	3263	1988	296	771	2855	2979	1343	1873	4283	1254	2221	787	1659	1090	1201	1705	1508	3310	3360	2015	3421	3104	3476	3613	4817	978	2995	1181	881	4085	1219	3749
SLC25A3	2203	1201	3679	5035	3587	1993	1804	1750	2118	1610	2341	1529	2277	2626	2340	2014	1908	1923	1517	1373	1980	2789	3074	2402	2595	2944	1008	3922	1545	1591	2770	1753	1579	1752	2241	2651	3206	3074	2244	2509	2906	4424	2067	2732	1878	1379	3609	1288	3746
KLF13	2137	1628	4529	3536	5187	2928	1926	1657	1850	2021	3290	1229	3174	2398	2507	3199	1920	1479	1673	1540	2059	1963	3654	2272	2634	2819	247	3820	1600	1468	3074	1371	937	1717	1819	3262	1790	3874	1082	2172	3081	4376	1631	1304	2010	1023	4271	1326	1439
RGL2	2610	856	2580	5242	4950	1213	2328	1953	2271	1489	2832	1747	2601	2905	2344	2493	2232	2461	1716	1378	1418	1311	3421	2802	2015	4034	1124	4072	1771	1903	2913	1296	1408	2551	2247	3195	2165	3596	2010	2592	3550	3506	2826	2700	2512	1112	3380	1619	2957
CTSW	1408	1565	3771	1578	3638	2237	718	2027	1521	2739	3001	583	1200	2637	1640	2735	1531	1228	1414	1320	2578	4688	4588	3808	1712	2440	620	3355	1274	2305	1630	1659	1199	1148	1616	2483	4523	2717	1101	2934	2007	3272	1275	2922	2189	825	2595	588	3625
RBM39	2153	971	3642	4957	5387	1757	1845	1750	2111	1504	2446	1410	1964	2709	2358	2650	2066	1942	1627	1251	1580	1930	3294	2932	2622	3251	657	3609	1456	1428	2987	1530	1587	1839	2518	2987	1763	3645	1747	2533	3468	4840	2044	2374	2238	1067	4026	1360	2514
CYFIP2	2039	1702	3825	3507	4563	2964	2250	1813	1399	2146	2804	1399	3742	2226	2606	2891	1945	1455	1656	1405	2183	2243	3404	2538	3368	2851	419	3504	1516	1490	3689	1680	1469	1591	1486	3044	1909	3884	1294	2613	2783	4397	1920	1621	1671	1414	4469	1279	1724
KDM6B	1996	1263	2501	3648	5424	2555	2770	2048	2195	1957	3440	1466	4955	2645	2743	4577	2837	1861	2091	1767	2070	723	2899	3131	2152	3713	345	4449	2195	1684	3805	1227	1096	2503	1450	3853	1532	3581	1019	1907	3262	4206	2403	1812	2026	1214	5407	1635	1132
CSNK1D	2796	1283	3433	3892	4668	2240	2144	2050	1938	2140	2763	1449	3149	2771	2186	3124	2214	1676	1964	1700	1868	1590	3248	3472	2264	3520	556	3906	1957	1529	4046	1193	1108	2272	1718	3509	2389	3893	1466	2506	2929	4049	2738	2546	2054	1155	4207	1512	2703
SSR2	2031	1146	3516	5074	3454	1430	2007	1670	1996	1341	2401	1511	1822	2214	2207	1881	1914	2362	1733	1097	1821	3161	3208	2405	2661	3114	1510	3633	1288	1664	2174	2252	1971	2068	2131	2256	2908	2950	1973	2673	2435	4129	2294	2796	1961	1226	3629	1241	3483
ADD1	2654	1945	3394	3084	4302	3020	2462	1657	1993	2948	3653	1592	3155	2038	2687	3002	2447	1358	1749	1733	1937	1612	3078	2266	2841	3011	539	3146	1842	1349	3808	1448	1180	1546	1682	3478	2675	3949	1415	2241	3293	3690	1975	2159	1934	1382	4432	1459	1765
LAMTOR4	2922	967	2296	4669	3473	1308	2710	2068	2101	1409	2356	1443	2123	2181	1652	1951	1825	2463	2028	1205	1664	1736	2557	2391	1314	4856	2091	2977	1538	2093	2836	1607	909	2344	1757	2862	4257	2696	2449	2250	2856	3381	2794	2686	2009	638	3538	1681	4479
BCL6	1912	939	1995	3625	5401	2029	2723	2172	2840	1389	2454	1665	4793	2535	2856	3963	2308	2184	2455	1879	2897	639	2825	4097	2645	2586	344	4145	2534	2234	2797	2066	1830	3236	1742	3252	1105	2723	1104	2581	3327	3970	2635	2541	2260	1673	5291	1845	1181
CMTM6	2037	876	2673	4732	4468	1479	1718	1878	2786	1244	2512	1404	2483	2729	2326	2600	2106	2110	1793	1652	2142	1360	3446	3367	2742	3730	552	4305	1950	1853	1965	2094	2323	2794	2131	2847	1694	2953	1535	2196	2903	4057	2332	2599	2734	1550	3562	1687	2812
HLA-DRB1	783	1281	7379	1240	2057	1283	1301	1451	641	2165	1081	499	1329	6160	5646	1454	787	513	496	5284	583	730	1234	4447	1863	1178	204	11279	324	418	13201	7581	1127	915	625	4661	1706	3702	2279	529	5270	1217	1058	4982	3786	1015	4584	846	825
GSTP1	2510	1212	3644	4049	3094	2242	1792	1520	1784	2025	2599	1363	2510	2431	2055	1702	1830	2113	1390	2117	2245	2486	3426	3078	2361	2823	1538	4083	1409	1713	3477	1981	1393	1411	2025	1996	4828	2609	2292	2142	2659	3924	2411	2698	1719	994	2940	1215	3259
HNRNPU	2837	1759	3724	3257	4264	3522	2186	2030	1714	2096	3154	1146	3123	2379	2478	3250	2310	1130	1442	1429	1797	1666	3127	2808	2304	3067	402	3466	1498	1356	3999	1212	986	1394	1686	3655	2137	4027	1624	2414	3104	4642	1767	1795	1952	969	4822	1050	1723
HDAC7	2475	1394	3156	3758	3719	2006	2100	2035	2028	1549	2520	1656	2763	2574	2473	2583	2469	1884	1976	1740	1942	1594	2824	2843	2582	3041	622	4457	1748	1655	3011	1492	1089	1858	1750	2944	2318	3291	1674	2388	2765	4635	2717	3045	2259	916	3936	1240	2239
CD247	2026	1222	4012	4002	4594	2134	1867	1766	1635	1966	1732	1138	1453	1999	1904	2441	1868	1448	1375	974	1639	3393	2531	3254	2013	2706	691	3355	1200	1777	2826	1399	1366	1707	1714	2342	3261	3420	1546	2769	2648	3897	2822	2575	1381	865	3534	565	3297
HSH2D	2640	1028	2073	4343	5032	1514	2458	2047	1954	2309	1956	1348	1990	1998	2081	2261	2321	2275	1784	2517	1727	1161	3124	2789	2241	5499	974	3292	2324	1711	2456	1287	1013	2340	1833	3413	2759	3197	1313	2528	2872	3737	1998	2276	2158	1055	3899	1866	2347
PIK3IP1	2266	1487	4165	4997	4229	2525	1395	1865	1793	1136	1792	1766	1815	2625	2865	2496	2104	2100	1258	823	1370	2711	1918	2918	2288	3111	810	3833	1520	1365	2334	1760	1105	2164	2107	2236	2824	3717	2218	2461	2392	5559	2955	2617	1481	871	3093	765	1980
TNK2	2969	1143	3342	3139	3829	2113	3004	2082	1611	2698	3037	1637	3195	2321	2120	2925	2419	1707	1789	2158	1525	1463	3031	2365	2102	4392	817	3178	1718	1399	4392	1372	670	1410	1513	3548	2336	3386	1187	2504	3272	4135	2571	1856	1919	608	4188	1463	2141
TRABD	2733	1043	3760	4986	4329	1657	2497	2201	1685	1765	2280	1707	2804	2822	1738	2387	1902	2285	1930	1573	1965	2065	2873	2356	2175	3043	1128	3650	1411	1810	3746	1391	888	1820	2191	2574	2657	3232	2233	2874	3377	3832	2603	2864	1877	752	4236	1264	3381
EIF3D	2111	1228	3875	4887	3673	2077	1712	1502	1872	1552	2185	1661	1936	2232	2305	2128	1887	1922	1647	1319	1827	2683	2745	2481	3080	2818	1062	3630	1496	1358	2751	1763	1699	1796	2301	2502	2798	3090	1994	2699	2519	4693	1938	2477	1722	1296	2931	1141	2808
CASP1	2324	770	2931	3742	3253	1575	1712	1880	2469	1885	2436	1259	3297	2293	2413	2053	1735	2106	1707	2517	2432	2065	3242	3163	2491	4179	765	3889	1888	1893	2919	2270	1620	1734	1852	2990	2192	2926	1776	2480	2722	3962	2330	2379	2186	1219	3787	1981	2643
RAC1	2473	1335	2382	3960	3180	1880	2659	1605	2253	1430	2703	1403	3375	2464	1897	2003	1675	1719	1720	1675	2347	1460	3208	3374	3048	3260	1057	4135	2222	2188	2588	1632	2086	2223	1912	2555	2994	2770	1473	1926	2793	3524	2602	2908	2244	1590	3294	1421	2589
GAA	2393	794	3466	4517	4542	2654	1677	1777	1500	2554	2983	1343	4038	2292	2509	2512	1841	2179	1375	2072	1492	1011	3826	3240	3158	3995	951	4170	1740	1872	3617	1500	1004	2018	1988	2026	2368	3425	1469	1905	3606	3331	2621	2067	2138	1208	3470	1493	2776
MPP1	2570	2038	2312	2376	3220	2449	3272	2133	5349	3032	2294	4331	3526	1918	1837	2603	2548	2118	3103	2348	2728	1673	2676	2722	2611	2340	953	4082	2969	2012	2950	2887	2426	2423	3647	2627	3487	2702	2168	2129	2789	2650	2809	2573	2240	2377	2247	2137	2184
KIAA1551	2183	1123	2733	4354	5942	1836	1601	1843	2504	1248	3085	1116	2659	2435	2226	3774	2362	1358	1739	1051	1611	1201	3038	3429	3248	4240	415	3714	1775	1389	1973	1213	1345	2168	1431	3336	1111	3843	1351	2126	2616	4134	1909	2020	2020	1397	5495	1869	1868
EIF3E	1626	995	4134	5535	4210	1449	1541	1357	1957	934	1526	1401	1341	2113	2275	1744	1736	2546	1508	1033	1240	3370	2745	2229	2655	2912	995	3734	1118	1406	1687	2097	2392	1699	2823	2242	1995	2731	2561	2773	2837	5322	1936	2367	1533	1265	3436	1050	3061
APMAP	2095	1182	3249	3035	4120	2032	2724	1793	2133	1408	2257	1761	6140	2416	2348	2767	1662	1761	1910	1635	2843	1921	3230	3828	2322	2264	448	4178	1913	2180	2702	1439	1740	3616	1424	2518	2550	3563	1335	2405	2193	2854	3154	2562	2277	1430	3791	1470	2421
C9orf78	3590	1872	2422	1815	3759	3000	2506	1780	6331	5401	2823	3261	2164	1429	1208	1777	2766	2521	3952	2335	2021	3336	2859	1776	2918	1562	1366	3201	2369	2063	2960	3560	2398	1535	5273	1963	7368	3661	2650	2040	2586	2263	1897	2886	1209	2655	2334	2473	1016
MFNG	2351	1290	3532	4686	3416	2371	1952	1676	1705	1590	2385	1538	2054	2596	2076	2180	1768	1812	1460	1367	2121	2538	3013	2329	2334	2993	1122	3979	1426	1582	3245	1862	1232	2202	2217	2375	2952	2825	1556	2430	2300	4177	2383	2108	1980	963	2992	1042	2978
CABIN1	2774	1432	3029	3679	3671	2513	2569	2045	1587	1680	3034	1419	2011	2856	2330	2439	2249	1312	1567	1407	1754	1279	3224	2287	2400	2913	780	3787	1602	1440	3875	1430	1047	2788	1686	3436	2493	3315	1241	2172	2968	4657	1982	2356	2214	938	3079	1136	2039
EIF4H	2163	1167	3681	4010	3986	2269	1813	1746	2051	1899	2368	1451	3132	2501	2395	2243	1857	1732	1428	1799	2332	2351	3123	2397	2116	3311	714	4117	1622	1667	2852	1438	1009	1823	1974	2851	2187	2994	1560	2387	2663	4378	2041	1886	2044	899	4003	1112	1990
MX2	2721	1071	2694	3593	3742	2013	1907	1840	1844	3478	2431	1317	3304	2227	2379	2542	1894	1808	2000	3308	1910	880	3000	3274	2460	5829	492	3736	3396	1406	2451	1380	1317	2625	1622	2666	2124	2673	993	2703	2914	3911	2279	1976	2012	1527	3944	1918	1381
UBA7	2360	1200	3420	4014	4116	1795	1831	1670	1658	2350	2477	1680	2452	2232	2102	2270	2050	1973	1707	1898	1581	2267	3026	2033	3014	4215	776	3516	1504	1495	3623	1371	1240	1342	1911	2274	2195	2952	1871	2420	3459	3831	2049	2090	2076	994	3801	1189	2379
ILF3	2231	1353	4215	4123	4568	2414	1887	1584	1623	1865	2615	1216	1930	2458	2344	2547	2028	1712	1505	1178	1392	2463	3052	2196	2464	2952	580	3407	1302	1451	3207	1224	944	1325	2112	3090	2255	3754	1715	2534	2963	4703	1986	1977	1756	731	3982	926	1946
LBH	2083	1730	4693	3875	4399	2444	1576	1685	1319	1608	1960	1074	1709	2243	2398	2527	1728	1480	1519	705	1745	3420	2917	2314	2614	2608	513	3799	1425	1403	2270	1833	1251	2024	1996	2855	1896	3516	1693	2348	2267	5263	1632	2012	1706	781	4252	654	2078
PLBD1	1849	1054	2403	4571	3374	1864	1785	1631	3141	1144	2673	1874	4054	2581	2361	2125	1691	2450	1645	1968	3035	1032	2934	3207	2533	2945	660	4072	2568	1985	2749	2974	2029	3229	2676	2444	2567	1993	1449	2567	3239	3936	3311	1746	2195	1638	2570	2150	2256
PRKCB	2259	1331	3237	3308	4414	2372	1943	1760	1864	1878	2864	1147	3911	2146	2274	3186	2069	1556	1534	1750	2030	1804	3301	2906	3163	3132	439	3546	1923	1551	3360	1412	1301	1635	1665	3074	1865	3630	1168	2052	2756	3708	2080	1544	2140	1350	4415	1413	1711
ARL6IP5	2158	1119	3637	4379	3369	1693	1792	1856	2088	1552	1996	1485	1981	2108	1993	2116	1930	1640	1317	1766	2305	2783	3101	2490	3094	2703	773	3560	1411	1563	2410	2200	2330	1780	1978	2287	1992	3174	1936	2434	2543	4136	2096	2343	1891	1443	3152	1262	3305
SNN	1822	1189	2509	4435	3957	1924	2175	1673	2068	1836	2422	1281	2603	2007	1913	2245	1741	2392	1731	1683	2196	1108	3173	2590	2429	2603	669	4763	2910	1598	2365	1417	1566	4295	2385	2286	2740	2886	1325	2194	2759	3303	2853	2055	2046	1425	3659	1768	2001
SLC2A3	2153	936	2205	3629	5851	2168	2684	2705	2084	1733	3160	1257	9552	1862	3362	3362	1903	1520	2468	1925	2362	970	2497	3925	2334	3095	585	4086	2083	1710	2520	1876	1476	1932	1429	3573	1886	3121	1240	2120	2708	3139	3486	2545	1787	1395	5425	1930	2151
CLC	3476	1204	1069	6553	3797	461	1350	2335	1089	1626	1257	1598	706	2287	833	1559	1980	1510	2579	1103	2985	556	2748	2085	4769	4130	2117	1803	322	1273	4953	1562	2177	233	1964	3964	3414	4182	5070	2119	2082	7593	1125	1300	1527	1075	2532	602	1940
RPL35A	1590	642	3697	6918	4695	867	2222	1690	2318	1045	1394	1379	841	1544	1536	1651	1814	3475	1835	423	1069	2555	2251	1185	790	3996	1434	1977	1043	1668	1252	1172	756	1513	3247	3190	2433	3268	3425	2904	3102	4429	1241	2685	1121	383	3718	1385	3385
SYK	2031	1198	2713	3895	3353	2314	2289	1796	2296	1954	3366	1376	3647	2153	2675	2498	2232	1619	1435	1986	1875	1020	3085	2697	3087	3589	670	3727	1854	1585	2992	1511	1504	1947	1794	2838	2423	2731	1218	1953	3395	3524	2025	2078	2209	1489	3283	1876	1909
TMBIM1	2366	1294	3068	3899	3639	2254	1873	1839	2161	2308	2671	1550	3221	2415	2041	2084	1817	1559	1552	1711	2187	1611	3261	2627	2547	3143	645	3685	2061	1502	3144	1929	1339	2156	1924	2640	2630	3109	1451	2138	2493	3569	2905	2345	2056	1274	3121	1247	2158
MTCH1	2104	1031	3123	4595	4131	1628	1986	1682	1985	1582	2310	1544	2102	2434	1919	2090	2008	2294	1601	1286	1808	2204	3216	2219	1822	3174	815	4056	1520	1773	2670	1525	1112	2099	2387	2821	2421	3218	1828	2302	2689	4094	2434	2421	2232	912	3128	1269	2990
STAT3	2391	1364	2834	3050	4724	2634	2396	1994	1965	2202	3277	1144	4869	2366	2557	3538	2328	1393	1815	1751	1881	1020	2788	2946	2460	3798	395	3772	1994	1500	3541	1180	1007	1999	1213	3344	1579	3604	1127	1962	2961	3690	2234	1736	2030	1184	4598	1587	1555
PICALM	2074	1203	2642	3738	4422	2621	2021	1930	2113	1728	2883	1104	4111	2476	2535	2762	2293	1592	1631	1825	2153	1149	3252	2765	2867	3344	322	3893	1863	1695	2579	1647	2018	2368	1677	2736	1650	3605	1245	2172	3238	4050	2484	2045	2164	1347	4340	1655	1807
NCL	2661	1670	4268	3335	4142	3385	1732	1771	1494	2230	2560	1095	2320	2175	2146	2713	2037	1179	1309	1384	1853	2295	3103	2403	2122	2710	367	3020	1394	1274	3621	1550	906	1210	1542	2880	2507	3659	1565	2624	3004	4628	1836	2070	1518	801	4184	920	2238
ISG20	2354	1069	2489	4375	3436	1816	1893	1854	1819	2262	1973	1553	2380	2082	2133	2426	1531	2261	1354	2517	2441	2324	2095	2897	1820	3704	1430	3459	2493	1360	2698	1289	957	2386	1898	2867	2956	2544	1593	2856	2261	3288	2129	2677	1758	942	4098	2050	3437
RARA	2278	1190	2270	3535	3947	2657	2927	1901	1872	2249	2783	1357	3969	2223	2197	2824	2030	1842	1876	2309	2890	806	3044	3054	2066	3396	748	3842	2388	1697	3611	1453	1177	2124	1492	3128	2434	2696	1211	2153	2930	3468	2729	2229	1974	1103	3761	1574	1558
FAM129A	1617	1325	2037	2911	4346	2295	2426	2425	2173	1182	3974	1205	6300	2283	3141	4464	2571	1364	2448	1687	2007	514	3044	3979	2100	2572	230	4326	2318	1496	3211	1403	1181	1653	966	4561	1224	3292	1059	1930	2931	3260	2421	2644	2289	1293	4572	1717	898
DDX39B	1732	839	4051	5043	4989	1468	1761	1253	1777	1538	2555	1436	1411	2470	1978	2443	1994	2325	1584	1186	1396	2536	2963	2643	2764	3042	409	3489	1211	1277	2603	1298	1625	1497	2276	2914	1378	3741	1438	2559	3681	4756	1966	1429	2035	1205	3848	1206	1633
KLF6	2116	1163	2612	3862	5878	1737	2075	2049	1937	1687	2503	1237	2559	2363	2100	2982	2030	1870	1576	1489	1642	1274	3258	2380	2792	3179	431	4156	1710	1585	2565	1163	1360	2267	1848	3634	1441	3730	1298	2266	3111	4373	2069	1798	2117	1168	3980	1758	2294
RBCK1	2321	1246	2911	3593	3228	2202	2194	1668	2105	2455	2507	1401	3003	2592	2123	2162	1723	2118	1568	2362	2178	2118	2919	2758	1954	3769	821	4013	1866	1873	2819	1579	1227	1992	1750	2318	2493	2802	1264	2388	2392	3401	2539	1755	2243	725	4124	1328	2088
TMEM154	1862	1132	1936	4700	4296	1395	1960	1951	2636	1283	2874	1210	2322	2361	2190	2765	2224	1701	1717	1600	1804	1012	3169	2978	3787	3846	581	3632	1837	1699	2110	1648	2008	2391	1929	3156	1357	3190	1059	1960	3111	4009	2078	2059	2387	1785	3864	1950	1990
DPP7	2412	1092	3760	4985	3205	1798	1936	1423	1612	1676	2102	1323	1932	2400	1756	1791	1744	2206	1457	1327	2066	2664	3316	2468	1892	2205	1335	2788	1164	1508	3083	1619	868	1379	2044	2433	3312	2852	1912	2649	2482	3945	2583	2755	1625	685	3528	832	3523
ADA2	1987	1310	3533	2691	3838	3109	1249	1255	1510	2200	3627	1061	2711	2050	2148	2106	1791	1420	1129	2447	1986	1816	3193	2086	3094	3671	462	4003	1820	1308	3602	1414	1182	925	1535	2157	2781	3091	954	1883	3326	4467	1944	1116	1907	1450	3726	1246	1212
PILRA	2156	1109	2156	3787	3659	1951	2632	1792	2282	1663	2305	1405	4183	2409	2117	2844	1823	1621	1551	2252	2371	1041	3007	2938	2200	3590	898	3750	2389	1901	2739	2144	1389	2915	1731	2232	3341	2688	1487	2012	2383	3406	3178	1936	2222	1349	2913	1749	2853
PFKL	2552	1411	3450	3548	3394	3025	1954	1640	1536	2280	2774	1408	2829	2267	2074	2292	1977	1753	1491	1831	2049	1922	3221	2319	1837	3008	763	3378	1456	1332	4185	1261	712	1178	1620	2906	2708	3228	1295	2440	2783	3600	2290	2142	1672	856	3922	861	2229
OGT	1905	1144	3976	4401	5645	1622	1710	1424	1728	1413	2614	1146	1778	2225	2244	2729	1820	1827	1236	1175	1214	2318	2661	2043	3143	2946	388	3634	1246	1230	2291	1394	1633	1536	2315	3011	1304	3915	1557	2339	3101	4971	1555	1625	1827	1200	4814	1111	1672
GRAMD1A	2147	1140	2747	4127	3711	2011	2248	1777	1608	1372	2141	1550	3158	2125	2723	3021	1667	1898	1982	1394	2122	1491	2681	3061	2645	2812	619	3315	2375	1911	2914	1616	1679	2410	1757	2518	1697	2443	1535	2473	2109	3625	3026	2756	2202	1257	4026	1188	2058
PARVG	2864	1041	3031	3806	3322	1966	2279	1672	1700	1980	2489	1282	3012	2533	2159	2280	1681	1608	1689	1562	1845	1654	3168	2607	2023	3329	1034	3227	1602	1329	3046	1722	1263	1702	1773	2656	2779	3355	1730	2234	3060	3798	2634	2469	1653	944	3138	1306	2798
STAT1	1732	999	2848	2803	2769	1914	1646	1624	1870	2340	2212	1050	3557	1870	2005	2481	1922	1868	1277	3580	2571	3144	2248	2159	3602	4831	407	3751	1790	1550	1760	1955	1040	1521	1385	2595	1492	2472	967	1984	2198	3885	1288	1025	2413	1224	4015	1345	1286
CLU	2188	1127	2519	2116	1759	2266	2010	2397	1743	4969	1840	1966	6386	1390	1135	1736	2199	1197	1990	1696	2533	884	2985	3322	2316	1568	688	4974	2061	1724	5654	1283	1250	4325	2653	1585	3243	3008	495	2121	1726	810	3512	3209	1572	908	2201	1610	1576
CHI3L1	2621	203	2517	7609	5261	3743	1735	3578	1022	2036	1543	969	2116	4328	2867	1457	2216	1778	628	488	721	212	2674	3548	4585	5756	977	1579	2949	2131	3080	392	1429	3873	1887	3805	2849	2947	1999	819	2370	4820	2810	589	3355	1797	1524	414	2780
RPL39	1636	535	3228	6289	4382	596	1893	1623	2160	854	1791	1419	697	1674	1792	1437	2000	3730	1861	301	720	2542	2438	1215	1611	4717	1513	1614	741	1465	853	1270	1178	1368	2838	2868	2079	2800	4191	2558	3099	4383	973	2656	1089	657	2906	1728	3218
C6orf62	2436	1039	3689	4063	4578	1789	1885	1812	2170	1562	2445	1113	1800	2277	2289	2453	1848	1586	1595	1313	1741	2111	3123	2600	2600	3125	602	3344	1408	1618	2734	1670	1282	1811	2308	2763	1660	3547	1791	2322	2994	4707	1976	2188	1879	1325	3739	1145	3042
PNPLA6	3036	1179	2914	3212	3538	2122	2171	1768	1500	2412	2377	1226	2379	2036	1725	2087	1699	1480	1510	1818	2184	1561	3721	2367	2392	3239	832	2581	1444	1623	4857	1330	1025	1273	1578	3124	2650	3382	1589	2277	2770	3810	2267	2132	1739	1068	3371	831	2413
WASF2	2432	1781	3111	3171	4229	2711	2155	1664	2016	2421	3359	1471	2862	2112	2374	2864	2032	1427	1657	1553	1870	1325	2786	2154	2587	2744	350	3619	1848	1466	3244	1790	1268	1755	1916	3411	2517	3403	1134	1911	3098	3542	1833	1510	1826	1423	2948	1534	1170
TGFBR2	1592	1066	2806	4364	4736	1897	1701	1420	2023	1300	2434	1105	2232	2302	2586	2404	1764	1982	1446	1371	1421	1530	2786	2701	2924	3075	393	3988	1674	1441	1785	1707	1699	2258	1945	2946	1187	3086	1216	1893	2924	4299	1936	1885	2529	1635	3540	1455	1790
RPL36	1857	858	3277	5722	3651	1324	2229	1416	1877	1136	1614	1533	1305	1800	2004	1348	1672	2605	1716	684	1172	2279	2205	1699	973	4048	1913	2381	857	1442	1577	1329	586	1553	2229	2651	3432	2714	3055	2765	2674	3655	1728	2854	1152	448	3469	1278	2855
EWSR1	2339	1229	3176	3489	3990	2173	1842	1948	1607	1962	2856	1217	2640	2410	2125	2478	1982	1475	1569	1588	1620	2101	2782	2685	2124	3127	529	3230	1468	1465	3237	1276	994	1365	1767	2659	2527	3572	1715	2303	3038	4275	1885	2134	1904	792	4079	1116	2327
PITPNM1	2316	884	2521	3599	3966	2715	2270	1641	1720	2163	2527	1434	2750	1722	2096	2414	2031	1688	1607	1939	2078	1901	3342	2262	2326	2738	751	3886	1685	1587	3893	1589	1124	2160	1928	3011	2297	3282	1035	2461	2908	4002	2426	2072	2009	1073	3730	1118	2632
FAM49B	1957	969	2480	4193	3496	1695	1875	1876	2508	1209	2110	1396	2656	2234	2079	2298	1970	1777	1520	1527	2061	1736	3161	3098	2718	3364	772	3448	1598	1751	2079	1965	2269	2732	1973	2518	1861	2826	1419	2405	2536	3585	2205	2602	2184	1306	3295	1777	2833
HNRNPM	3183	1447	3803	3111	3441	2835	2009	1995	1475	2144	2638	1101	2572	2148	2004	2485	1850	1146	1323	1614	1830	1999	3325	2309	1978	2675	571	3225	1452	1335	3881	1172	712	1160	1373	2863	2250	3384	1879	2141	2727	4527	1937	2409	1537	698	4385	781	2775
RHOT2	2451	942	3526	4530	4536	1441	2126	1871	1593	1663	2156	1487	1820	2483	2036	2201	1762	2198	1516	1229	1187	2179	3286	2280	1901	2924	852	2677	1232	1583	3278	997	926	1530	1935	2766	2277	3270	2079	2752	2858	4370	2037	2767	1837	689	3312	950	3372
LGALS9	2757	812	2965	2495	1714	1933	2348	1315	1948	3464	2319	1497	2771	2080	1576	1889	1880	1664	1699	3664	1818	1708	3166	1879	2402	3761	1140	3098	2572	1448	3990	1814	1284	1800	1303	2523	3295	2548	1560	2742	2012	2964	2691	1687	1253	1185	2662	1365	2077
HDGF	2321	2035	2552	2595	3610	2320	2413	1768	2879	2994	2355	2010	1880	2047	1984	2331	1972	1610	1807	1811	2705	2375	2565	1855	2330	2112	717	3533	2138	1442	2618	2855	1286	2171	2638	2144	3317	2764	1848	2123	3047	2735	2155	2048	1706	1473	2392	2519	2205
HADHA	2338	1165	3552	4021	3255	2291	1780	1492	1635	1661	2435	1485	2491	2398	2301	1935	1902	1643	1395	1398	1738	2121	2990	2326	2802	2517	978	3582	1359	1465	3084	1679	1421	1384	1950	2271	2846	2609	1835	1968	2573	3818	2175	2191	1891	1146	2860	1219	2481
LCP2	1696	1175	2873	3800	3537	2556	1598	1648	2010	1648	2509	1128	3054	2114	2137	2375	2135	1395	1734	1893	2269	1962	2902	2787	2895	3350	465	4278	1523	1578	2436	1929	1505	2001	1606	2658	1642	3164	1291	2007	2344	4366	1994	1777	2238	1435	3735	1422	1541
CDC25B	1912	1216	4378	3485	3490	2605	1788	1779	1181	2162	2043	1474	1709	2123	1843	2537	1953	1682	1647	1132	1809	2878	3638	2303	2205	2420	604	3210	1281	1312	3100	1428	993	1242	1657	2702	2050	3610	1699	3133	2538	4082	2130	2103	1865	1077	4283	617	2078
PPP2R1A	2448	1449	3424	3326	3130	2776	1758	1653	1570	1922	2237	1230	2766	2181	2089	2171	1673	1270	1320	1702	2191	2090	2965	2381	2688	2734	718	3552	1620	1427	3601	1548	1033	1457	1440	2537	2583	2945	1462	2399	2385	3977	2307	2156	1665	1123	3481	916	2317
HSPA6	2114	754	1658	3812	3625	1308	2276	1910	2229	2336	2027	1452	1953	2422	2352	2689	2074	1091	1044	1660	2260	908	2487	2969	1464	6617	797	3603	1874	1956	2146	1244	986	2957	2083	2581	1863	2953	1834	2414	2057	3061	2798	2948	1999	931	4981	2093	2569
TGOLN2	2270	1276	3055	3070	4549	2254	2001	1752	1642	2013	3322	1047	3401	2156	2401	2824	2119	1273	1379	1433	1369	1325	2928	2316	2571	3092	416	3396	1602	1249	3011	1324	1008	1524	1479	3088	1854	3886	1233	1928	3319	3845	1805	1487	2113	1140	3895	1266	1582
RPS23	2194	1149	3908	5801	3318	1424	1839	1637	1828	876	1633	970	1164	1960	2061	1808	1908	2508	1667	563	1422	2914	2254	1788	1696	2579	1201	3277	844	1558	1691	1756	913	1767	2647	2331	3135	2284	2666	1843	2672	3830	1575	2958	1249	479	2523	830	3610
CD48	1716	782	3451	5340	3627	1043	1579	1338	1871	1068	1743	1465	1268	1868	2338	1544	1460	2366	1615	801	1157	2917	2819	1938	2374	3262	1197	3148	1084	1544	1380	1853	2039	1709	2601	2121	1508	2973	2433	2398	2194	4246	1325	2504	1813	1060	3048	1148	3138
LAMP2	1985	1040	2296	3778	3798	2111	2003	1886	2186	1511	2549	1176	3571	2492	2252	2707	2153	1309	1412	1741	2096	932	3105	3007	3145	3404	533	3867	1820	1655	2517	1632	1899	2781	1665	2513	1592	2697	1246	1764	2457	3781	2391	2005	2209	1576	3226	1665	2354
CLEC7A	1483	565	2855	4523	4200	1074	1763	1350	2690	1099	2211	1312	2012	2876	2276	2251	2122	2679	1725	1279	1310	1415	2737	2620	2420	4565	715	3099	1737	1760	1793	1617	2163	2168	2499	2526	1522	2492	1665	2365	2987	4197	1993	2394	2742	1854	3375	1703	2044
RNH1	2802	949	3568	3552	2626	2931	1779	1567	1606	2529	2698	1320	2818	2288	1780	1759	1821	1416	1367	1996	2208	1638	2786	2146	2116	2732	767	3384	1538	1452	3957	1363	827	1224	1635	2404	3186	2612	1721	2154	2577	4129	2415	2177	1649	863	3414	1049	2623
LPAR2	2571	837	2132	3438	3569	1273	2663	1919	1950	1534	2495	1528	3630	2928	2264	2536	2197	1837	2287	2166	1707	1112	3139	3346	2189	3748	886	3076	2111	1710	2647	1394	1195	1991	1526	3129	2238	3854	1633	2212	3552	3518	3552	1930	2037	1139	3582	1893	2482
RSRP1	1842	598	2683	5514	5471	1000	1707	1386	2048	1092	1852	1218	1292	2130	1967	2233	2058	2393	1463	1013	1149	1614	3158	2572	2083	3895	610	3306	1351	1468	1892	1177	1766	1893	2888	3128	1043	3327	1927	2174	3400	4370	1684	2258	1959	1228	4147	1787	3142
ARHGEF2	2208	1263	3001	3274	4096	2644	1998	1757	1809	1955	2750	1319	3174	2109	2278	2823	2233	1476	1690	1739	1842	1367	3097	2477	2015	3148	389	3975	1733	1486	3223	1376	815	1674	1548	3122	2104	3322	1338	2079	2695	3274	1990	1718	1981	911	3927	1452	1873
HSP90B1	1944	981	3254	3286	4861	2187	1680	1468	1266	1654	2169	1078	2099	2286	1696	1906	1588	1176	1098	1568	1542	2162	3068	2421	2296	2517	647	3149	1357	1316	2824	1643	1316	1020	1608	2444	2959	2880	1938	2530	2623	3928	1978	2351	1543	1180	9798	938	2805
MED25	2145	1685	2181	2752	4017	2524	2731	2023	1951	2499	2892	1711	2527	2280	2000	2850	2546	1363	2057	1725	2165	1019	2876	2635	1804	2999	1168	3764	2369	1580	3730	1264	1170	2725	2008	3252	2468	3054	1102	2043	3114	3322	2593	2048	1929	1515	3012	1391	1619
IGSF6	2015	679	2164	4567	2980	1320	1847	1949	2535	1057	2232	1360	2884	2531	2459	2355	1794	1853	1882	1652	2035	1122	3093	2962	2749	3116	865	4151	2011	2074	1907	2081	2640	2427	2013	2986	1727	2290	1529	1726	2448	3523	1285	2311	2517	1607	2985	1610	2576
FUS	2693	1361	3731	3477	3588	2069	1934	1962	1748	1923	3005	1152	2583	2481	2247	2642	1975	1330	1465	1457	1294	1875	2603	2478	1441	2753	411	3432	1421	1404	3295	1023	652	1232	1754	2876	2650	3703	1751	2170	3117	4474	1903	1947	2023	611	3501	879	1959
RPL37	1924	720	3101	6071	3899	1292	2021	1407	1953	896	1512	1213	1098	1693	1528	1595	1861	2756	1582	587	1049	2028	2079	1470	835	3363	1393	2120	979	1378	1382	1555	613	1399	2598	2918	3776	2848	3405	2505	3224	3908	1410	2727	1024	391	3048	1211	3531
APOBEC3A	2521	667	2215	4325	4705	963	1654	1695	2316	2552	2118	1143	3369	2218	1625	2545	1603	2864	1810	2692	1542	1117	2474	3142	1731	5579	741	4056	2508	1832	2109	1282	1083	2672	1942	2161	2117	2606	1333	2224	2275	3554	2531	2851	1875	1052	3795	1668	2258
RPS28P7	2728	2703	4019	5415	144	188	2555	2108	109	3005	1698	1660	2096	143	2423	2152	81	1998	1941	1915	137	2690	3062	159	3204	2698	107	3211	1218	1594	2898	3932	1856	2188	2538	3082	3072	175	145	171	4395	310	171	3830	1285	1082	3352	899	3980
TACC3	2444	933	2658	4365	2701	1711	2202	1992	2105	1410	2024	1465	3473	2937	1941	2568	2291	1596	1909	1111	1669	1120	3276	2726	1979	3762	729	3354	1809	1450	3131	1416	944	2043	2019	2443	2434	2707	1617	2013	2683	4044	2892	2910	1645	995	3146	1128	2378
VAV1	2425	1025	2660	3467	3294	2094	2391	1983	1786	1798	2483	1350	3724	2118	2225	2401	1980	1508	1587	1666	1914	1510	2852	2613	2157	3374	612	3352	1698	1475	2846	1418	999	1802	1462	2606	2359	2870	1401	1952	2380	3436	2452	2493	1840	990	4039	1509	2133
BTN3A2	2335	1143	3493	3561	4020	2306	2135	895	1566	1901	2433	1263	1552	1072	1862	1034	888	1531	1335	1573	1800	3205	3198	1329	2516	2873	838	3127	1611	1759	2685	1715	1233	1027	1039	3064	2539	2358	1651	2701	2541	3449	2393	2390	1943	981	2253	1129	2486
ANP32A	2336	958	2436	3855	3400	1851	2138	2046	2229	1453	2508	1249	2905	2242	2294	2068	1998	1621	1687	1545	2051	1654	2608	2667	2112	3106	701	3545	1652	1673	2548	1680	1407	1963	1611	2591	2863	2732	1788	2071	2586	3509	2340	2550	1814	1169	3346	1748	3236
STRADB	2124	3926	1923	1120	3339	2733	3331	1658	6144	4576	2396	4651	1521	2019	1732	2099	2393	2315	2888	2195	2379	2498	1570	1247	3566	1245	929	2055	3264	1697	1253	4027	3929	2809	4712	2085	4658	2426	1993	1774	3594	1714	1913	1815	1509	5306	949	2631	1826
PRKCD	2270	1130	2424	3461	3635	2316	2370	1862	2001	2156	2888	1332	5100	2199	2225	3261	1994	1443	1830	2157	2292	1050	2885	2522	2001	3326	455	3470	1839	1452	3035	1330	1024	1612	1230	2928	2067	3079	1047	1942	2813	3510	2387	1645	1952	1016	4008	1821	1501
TPM4	1617	1234	2945	3193	3254	1850	1647	1315	1946	2264	1961	1291	2750	1800	2051	1709	1992	1613	1461	1414	1794	2035	3304	2457	2592	2186	463	4405	1771	1530	2754	1240	1421	2257	1735	2473	2001	3065	1234	2251	2106	2549	2015	2030	2203	1240	3096	1650	1732
CCDC69	1475	1055	3609	3564	4267	1873	1750	1182	1833	1824	2967	1068	2578	2301	1773	1910	1595	1642	1390	1545	1781	2575	2860	2579	2191	2867	687	3559	1320	1494	3015	1542	1175	1940	1681	2192	2608	2610	1154	2037	2231	3593	2197	1839	1643	1042	3697	1284	1721
NONO	2023	1161	3646	4033	4002	2346	1522	1536	1686	1721	2331	1199	2158	2333	2231	2200	1856	1516	1353	1389	1572	2446	3038	2314	2520	2690	497	3703	1493	1243	2783	1453	1406	1419	1748	2443	2148	3025	1497	2318	2616	4215	1750	1749	1646	985	3336	1016	1763
TBXAS1	2233	956	2433	3446	3337	2009	2393	1557	1923	1846	2975	1353	3231	2666	1898	2376	2001	1626	1460	1821	1931	818	3281	2953	2626	3307	791	3603	1846	1734	3130	1580	1461	2322	1703	2452	2507	2340	1432	1847	3085	3210	2760	1790	1907	1523	2819	1536	2528
MAN2B1	2093	1063	2981	3879	2966	2222	1571	1296	1664	1700	2361	1080	2804	2563	2000	2119	2135	1765	1217	1766	1915	1944	3430	2365	2449	2497	660	3875	1404	1377	3324	1990	1363	1238	1806	2470	2423	2512	1389	2122	2321	3540	2197	1714	1857	1164	3203	1187	1896
UPF1	2454	1251	2979	3037	4138	2258	2356	1908	1544	1879	2661	1171	3239	2419	2156	3100	2154	1390	1579	1322	1607	1124	2785	2471	1940	3633	401	3048	1589	1465	3813	921	840	2131	1306	3392	1685	3711	1094	1906	3013	3560	2030	1667	2021	863	3935	1410	1560
CD164	1738	984	3463	3930	3775	1435	1446	1408	2173	1335	2173	1034	1696	2190	1785	2050	1539	1512	1216	1384	1776	2329	3095	2355	3109	3057	625	3311	1038	1479	1831	1709	2274	1908	2364	2455	1542	2469	1546	2149	2655	4205	1584	1828	1755	1428	3097	1121	2601
LGALS1	2913	1012	2499	3807	2531	1785	2085	1438	1741	2175	2144	1663	2224	2266	1527	1205	1418	1911	1048	1900	2078	2352	3628	1657	1730	2655	1643	3152	1501	1504	2994	1774	1071	971	1940	1887	4459	2074	1871	2017	2219	3449	2231	2257	1837	827	2786	1167	3677
STK38	2327	1098	3356	3240	3655	2053	2082	1600	1562	1822	2573	1176	2406	1966	2173	2410	2004	1282	1552	1280	1637	1913	3045	2318	2558	3069	592	3225	1410	1359	2907	1367	1193	1309	1370	2581	1745	3739	1511	2388	2983	3734	1933	1895	1710	1188	3949	1138	2086
HIST1H2AC	1651	1211	2094	4225	3655	1401	2074	2079	2383	1906	1993	985	3153	1606	1853	2389	2482	1629	1699	1549	2013	1284	1967	2849	2296	3214	1028	3516	1495	1557	2349	1606	2038	3482	2184	2690	2423	2648	1146	2107	1846	2536	2752	2845	1670	1739	3093	1599	2258
BRI3	2089	748	2216	5188	2766	1333	2273	1731	1883	1403	1969	1048	2873	1816	1735	2063	1414	2378	1781	1329	2017	1449	2751	2064	1585	4111	1591	3005	1429	1909	1988	1648	1687	2243	2018	2348	2797	2188	1753	1914	2489	3136	2038	2248	1657	962	3506	1763	3454
CAPN1	2249	1536	3321	3032	3603	2512	2440	1650	1425	2588	2756	1158	3643	2131	1824	2388	1930	1211	1524	1567	2258	1445	2868	2538	2102	2829	579	3794	1646	1294	4759	1181	954	1638	1352	2722	2069	3057	1178	2041	2449	2873	2054	1875	1760	1230	3606	1038	1708
GPX4	1912	1144	3032	3755	2438	1501	1862	1512	1729	1812	1766	2495	1739	2040	1455	1727	1486	2467	1437	1230	1766	2187	2919	1740	2245	2426	1853	2981	1628	1652	2114	1984	1794	1969	2573	1966	3792	2646	1290	2489	2209	3476	2074	2551	1512	1262	2773	884	3736
PRKAR1A	1883	1180	2599	3279	4074	2175	1655	1918	1982	1341	2607	1082	3149	2197	2301	2630	2004	1282	1476	1502	1724	983	3289	3068	2899	2955	460	3562	1545	1367	3005	1518	1747	2102	1725	2920	1338	2824	1089	1974	2995	3953	1864	1977	2065	1416	3209	1253	2060
TMEM123	2157	1119	3212	4209	3404	1372	1224	1505	1779	1704	1582	1137	1232	2086	1916	2027	1574	1747	1088	1572	1386	1924	2665	1862	3018	4329	523	3090	1502	1075	1361	1608	1531	1772	2058	2716	1422	2282	1507	2417	2285	4918	1305	1829	1541	1162	3399	1152	1852
TESC	2067	2796	2357	1552	1935	1611	2513	1842	2167	5330	2139	3394	2006	1971	1318	1477	2031	2244	2157	3864	2064	2592	1887	1350	2435	2271	2078	2120	3718	1521	2090	1620	1927	3319	3268	2316	8369	2129	1762	2043	1910	2127	1949	2358	1929	1717	983	1620	2638
PLXNC1	1663	1118	1724	3719	4170	2026	2100	2016	2684	1624	2759	1304	4012	2012	2365	3431	2032	1629	1726	1715	1946	802	2664	3182	2811	3169	307	4125	1747	1728	2285	1562	1648	2277	1616	2961	1095	2516	1070	2040	2981	3363	2013	1865	2220	1505	4183	1778	1341
PPP1R12C	2437	912	3053	4036	3483	1603	2337	1750	1646	1731	2107	1187	2138	2508	1746	2091	1677	2134	1604	1365	1619	1843	3208	2319	1910	2706	992	2980	1410	1546	2809	1147	966	1648	1896	2689	2565	3320	1769	2322	2664	3279	2118	2189	1952	788	3193	975	2956
PPP4C	2453	984	2393	3596	2877	1652	2263	2161	1927	1561	2192	1369	2649	2465	1821	2205	1775	1803	1720	1623	2345	1792	2971	2760	1812	3167	1094	3456	1655	1835	2911	1405	1153	2131	1625	2500	2795	2763	1495	2171	2440	3352	2473	2545	1795	1000	3266	1229	3473
ICAM3	1640	965	2512	3647	3611	1937	2329	1772	1960	1126	2282	1581	3535	2839	2318	2690	1774	1990	1717	1667	2136	1085	2731	2714	2321	3023	595	4539	1965	1946	2312	1868	1557	2970	1785	2043	1974	2342	1223	2183	2020	3383	2809	2004	2552	1263	2583	1316	2264
BCAP31	2258	1164	2722	3368	2951	2152	1931	1716	1547	1780	2217	1375	2855	2113	1853	2036	1761	1410	1657	1532	2005	1573	3510	2613	2511	2746	902	3297	1588	1475	3221	1926	1551	1656	1680	2207	3308	2715	1620	1935	2456	3565	2724	2620	1728	1232	2792	1205	2913
ACTN4	2032	1404	3324	2490	4242	3080	2513	1706	1513	2520	3661	841	4650	2192	1901	3338	1939	1120	1357	1491	1945	1166	2902	2386	1844	2798	221	3108	1690	1316	4285	825	721	1310	915	3688	1767	3793	843	1737	2957	3061	1668	1131	1713	905	4426	997	1103
STK11	2774	1151	2926	3545	2561	2111	2213	1638	2093	2133	1731	1663	1856	1961	1954	2072	1722	1530	1545	1616	2105	2149	2901	1966	1753	1855	1162	3045	1527	1490	2683	1659	957	1806	1915	2468	3006	2806	1512	2109	2794	3398	2098	2342	1683	736	3203	1133	3099
USP15	1820	665	2295	5127	5079	1041	1427	1603	2377	972	2280	1321	1801	2397	1934	2358	1890	2055	1511	1152	1262	1280	3183	2641	3105	4033	565	3440	1338	1755	1723	1378	1888	2201	2051	2553	1241	3004	1525	2056	3446	3489	1676	2027	2252	1548	2855	1786	2103
AP2A1	2243	1726	2829	2531	3288	2572	2270	1617	2426	2577	2711	1733	2714	2236	1833	2377	1934	1517	1551	2079	2287	1425	2474	2045	2120	2562	537	3357	2668	1283	3139	2248	1169	1914	2167	2457	2476	2696	1178	1927	2779	3169	2185	1578	1700	1436	2878	1372	1809
TNFSF10	1594	601	2029	3714	2745	1152	1602	1391	2295	1660	2095	1136	2669	2075	1967	1442	1453	1968	1694	2906	2145	1530	2408	2746	2626	4459	754	3657	2001	1719	1554	2425	1926	2324	1702	2014	1746	1943	1228	2256	2393	3138	2216	2386	2092	1430	3432	1792	1837
CDC42SE2	1625	1217	3277	3549	3426	1861	1553	1651	1733	1384	2075	1111	2202	1968	1903	2490	1781	1513	1260	1202	1917	2116	2892	2407	3497	2477	568	3817	1366	1315	2038	1624	1721	1662	1855	2441	1683	3005	1422	2395	2431	4006	1524	1874	2080	1441	3287	1148	2292
PTTG1IP	1792	1127	2578	3722	3227	1920	1956	1649	1884	1617	2160	1454	2642	2185	2276	2324	1756	1609	1701	1622	2147	1300	2991	2218	2766	2699	810	3379	1586	1613	2142	1719	1710	2344	1662	2359	2050	2773	1557	2016	2078	3764	2401	2053	1992	1453	2997	1254	2091
TGFBI	1720	912	3013	3789	3290	1945	1483	1107	2338	1638	2739	864	2500	2572	1605	1866	1673	2109	1014	1640	2003	1399	2928	2165	2395	2822	865	3728	1742	1208	2938	1909	1478	897	1918	2131	3560	2782	1425	1767	3097	3946	2149	1540	1987	1530	2766	1513	1791
PLEKHG3	2220	1081	2223	2805	4149	2019	2091	1911	1513	1957	3001	1069	2103	2210	1890	2993	2316	1175	1441	1212	1468	877	3585	2304	2231	2809	540	2988	1515	1426	4032	977	726	2049	1425	3605	1909	3139	922	1930	2862	3295	1886	1540	1969	875	3115	1079	1726
MXD4	2259	1498	3474	2775	2637	1906	1841	1722	1994	2674	2098	1658	1992	2101	1602	1953	1553	1627	1432	1434	1954	2937	2840	1776	1855	2085	1419	2893	1791	1435	3223	1815	1114	1844	2198	2689	4288	2783	1533	2091	2903	2986	1912	2089	1846	1149	2852	1169	2288
MBNL1	1953	1117	3064	3604	3934	1628	1523	1553	1786	1348	2006	1044	1605	1959	2036	2022	1741	1307	1275	996	1324	1980	2970	2015	3024	2947	569	2884	1082	1249	2019	1451	1670	2029	1975	2760	1515	3194	1515	2579	2652	4041	1369	2124	1588	1152	3466	948	2261
MOB1A	1754	1030	2793	3822	3479	1518	1566	1491	1913	1558	2198	1161	2254	2097	2058	2277	1815	1464	1448	1499	1816	1774	2895	2424	3074	3027	499	3514	1259	1373	2001	1615	1962	1669	1752	2582	1545	2791	1215	2166	2504	3885	1726	1770	1976	1499	3456	1462	1853
SNX17	2231	1247	3119	3132	2607	2143	1665	1355	1564	1690	2066	1341	2352	2537	2004	1807	1458	1584	1240	1589	2112	2279	2912	2212	2064	2673	854	3451	1368	1461	3090	1654	1141	1458	1771	2054	2870	2406	1545	1933	2168	3381	2276	1882	1716	1040	2882	1029	2591
MAP3K3	1602	1088	2762	3786	3794	2147	1945	1473	1977	1507	2679	1198	3203	2308	2098	2545	1825	1556	1420	1692	1964	1227	2870	2292	2201	3038	458	3678	1760	1608	2770	1365	1065	2385	1702	2570	1928	2788	940	1971	2931	3424	2003	1402	1813	1050	3258	1730	1377
CYTIP	1569	888	2593	4169	3940	1766	1498	1532	2122	1207	1538	1135	1860	2104	2198	2206	2057	1666	1532	1221	1857	1986	2703	2577	2325	3121	647	3913	1521	1633	1913	1646	1670	2238	1752	2457	1779	2751	1660	2271	2191	3777	2377	2632	1835	1071	3351	1366	2473
PISD	1898	887	2099	3812	4489	1503	1671	1942	2311	1286	2838	1474	2797	2313	2450	2226	2295	2042	1380	1815	1646	772	3101	2362	1827	4635	773	2785	2262	1734	3017	1465	1543	3096	2146	2139	1948	2816	1128	2009	2279	3979	2367	1637	2309	1129	3149	1710	1921
IRF7	2244	668	2265	3310	2431	894	1784	1822	1670	2533	1655	900	2144	1474	1595	1691	1165	2066	1829	3185	1999	1378	2983	1769	1499	5452	755	2762	2014	1358	2109	1148	900	1573	1515	2714	2712	2113	1213	2587	1913	3177	1996	2307	1551	588	4031	1566	1797
XRCC5	2044	1171	3033	3243	3547	2488	1706	1620	1562	1707	2485	1157	2649	2044	2115	2266	1902	1086	1415	1486	1827	1635	2976	2637	2643	2673	451	3795	1407	1235	3117	1214	1339	1520	1250	2618	1952	2863	1353	2097	2505	3610	1921	1790	1898	1311	3547	1146	1969
NPM1	1676	678	3651	5034	3650	1308	1491	1396	1687	940	1606	1055	1078	1736	2117	1506	1662	2047	1262	683	1311	3278	2421	1854	2122	2868	795	2808	1031	1109	1514	1605	1711	1613	2531	2195	1716	2722	2490	2657	2432	4947	1419	2364	1314	728	3603	921	2989
BTG2	1510	758	2630	3810	4433	1690	1684	1839	2171	1469	2059	1106	2439	2031	2063	2424	2169	1708	1873	1202	1450	1550	2880	2359	2233	2910	623	3395	1528	1368	1937	1376	1368	2202	1838	3110	1878	2350	1511	1827	2370	3371	1720	2504	1602	1237	4093	1347	2547
MAPKAPK2	1960	945	2638	3598	3499	1744	2066	1624	1799	1595	2448	1193	2629	2116	1643	2031	1526	1507	1486	1397	2016	1868	2872	2585	2184	2886	791	3589	1526	1627	2633	1476	1176	2520	1560	2219	2572	2989	1265	2188	2359	2954	2024	1928	1671	1049	3199	1638	2771
CASP4	1334	601	2472	3666	3194	1268	1537	1581	2475	1132	2016	1451	3430	2201	1851	1992	1615	2190	2146	1582	2206	1841	2669	3439	1760	3740	863	3965	1902	2039	1776	2205	1775	2145	1606	2280	1789	2374	1538	2200	2409	3114	2532	3027	2168	1403	3438	1867	1705
IDS	1764	1176	2389	4005	4534	1455	1852	1678	1773	1338	2530	1218	1949	2145	2040	2414	1962	1407	1386	912	1504	1215	3566	2529	2936	3052	425	3602	1480	1399	2325	1247	1622	2494	1794	2943	1345	3258	1029	2095	2865	3553	1981	1836	2001	1416	3036	1113	1956
LRRFIP1	1753	1227	2691	3624	4700	1858	1925	1761	1857	1527	2716	1266	2275	2169	1780	2678	2119	1312	1375	1495	1608	1366	2767	2607	2734	2544	387	3869	1650	1274	2621	1183	1413	1890	1891	2554	1544	3014	1415	2093	2870	3965	1825	1764	1720	1315	2843	1113	1634
SSH2	2038	1158	2300	3238	4275	1598	2030	1837	1641	1657	3123	1155	3009	1964	2334	3387	2422	1326	1565	1209	1254	883	2615	2826	2814	3727	430	2699	1708	1357	3474	1064	910	1639	1023	3346	1395	3486	953	1760	2649	3196	1719	1621	1845	1367	3799	1557	957
KIAA2013	1834	995	2567	3462	2744	1985	1737	1433	1942	1566	1940	1251	2458	2463	1779	2196	1530	1559	1377	1620	2270	1803	2964	2225	2332	2587	761	3406	1632	1478	2349	1717	1553	2609	1694	2054	2383	2381	1240	2112	2024	3226	2372	1868	2097	1217	3430	1204	2471
ADGRG3	2108	836	2126	2801	4333	1518	2339	1934	1808	1538	2297	1701	4754	2847	2095	3102	1631	1720	2351	1204	2209	488	2602	4387	1797	3457	696	2819	2066	2222	2917	1676	1241	2659	986	1799	1961	2607	1067	2171	2903	3025	3875	3077	2331	1506	4261	1532	2191
SERP1	1560	903	3096	4447	3223	1453	1824	1345	2106	1291	1881	1222	1922	2260	1878	1892	1541	1736	1403	1127	1618	2035	2887	2116	2308	2740	878	3154	1288	1498	2002	1419	1877	1791	2214	2326	2226	2330	1791	2058	2220	3730	1821	2352	1459	1220	3439	1099	2937
IFI6	3847	560	2038	1544	1238	867	1107	1778	1073	5489	712	759	1549	883	840	805	615	1512	1254	6846	2309	1732	2483	1830	1034	9742	946	2029	4639	1015	1086	1460	387	1827	974	1269	3502	1071	867	2986	826	2580	1101	1507	795	656	3366	2119	1557
FES	2538	932	2119	3545	3455	1651	2475	1722	1614	1934	2526	1499	4077	2310	1848	1987	1793	1683	1643	1149	2005	830	2806	2925	2019	4151	924	3124	1591	1328	3935	1341	1034	1547	1739	2769	2781	2485	1486	1585	2536	3149	2280	1944	2030	818	2842	1578	2205
VCAN	2181	867	3368	3520	3773	2510	1608	1112	1872	1945	4013	1142	4306	1953	1539	1783	1624	1268	1010	1908	1569	806	3506	2036	2471	3736	354	3892	1301	1330	4232	1548	905	625	1835	2161	1731	2869	1204	1584	3897	3430	2863	1111	1263	1282	3049	1452	1370
CD63	2382	1112	2332	3170	2794	1571	1920	1765	1760	1626	2093	1417	2555	2429	1517	1941	1520	1625	1428	1797	2319	1541	3132	2271	1366	2716	1051	3214	1527	1775	3163	1529	808	2165	1792	2332	3619	2325	1623	1634	2152	3257	2514	2439	1696	588	2607	1091	2965
ARF5	2178	1088	2656	3419	2721	1420	1981	1752	1811	1453	1964	1332	2284	2263	1846	1809	1597	2071	1624	1480	1965	2001	2746	2197	2092	2726	1101	2894	1510	1518	2582	1867	1372	2282	1699	2240	2458	2580	1360	1969	2083	3399	2338	2358	1873	904	2726	1076	3176
LIMK2	1667	996	1886	2881	3659	1540	1874	2061	1882	1421	2288	1424	5013	2080	2386	2891	2059	1736	2167	2284	2579	854	2130	3266	2131	2503	343	4579	2060	1776	2322	1837	1075	2245	1299	2703	1258	2443	1129	1914	2282	3097	2807	2725	2195	1088	4153	1592	1475
DEDD2	1679	1112	2400	3337	2892	1847	1964	1736	2049	1716	1819	1388	2752	2097	2113	2385	1815	1743	1587	1995	2265	1305	2682	2375	1519	2688	895	3633	1762	1818	2603	1331	1005	2521	1591	2517	2550	2230	1122	2086	2240	3022	2486	2268	1794	983	3309	1504	1953
HNRNPUL1	1804	1294	3369	3497	3666	2789	1567	1387	1609	1804	2489	1227	2862	2043	2180	2448	1830	1475	1335	1290	1824	2055	2583	2063	2325	2406	339	3754	1557	1280	2888	1251	725	1618	1684	2752	1936	2640	1122	1981	2780	3832	1849	1271	1850	767	3744	1115	1208
SERINC1	1851	1188	2861	3174	3798	2378	1661	1827	1759	1436	2244	1002	2893	2424	2155	2439	1726	1412	1244	1460	1870	1328	2652	2859	2946	2787	423	3403	1504	1479	2580	1616	1631	2547	1702	2601	1188	2887	1190	1860	2173	3737	1817	1836	1758	1279	3140	1077	2161
RNF44	1716	987	3391	2809	4096	2741	1850	1838	1679	1690	3011	1210	3074	2089	2536	2944	1938	1468	1399	1396	1669	1716	2737	2036	2260	2436	349	3804	1656	1379	2978	1159	1056	1658	1626	3052	1704	2778	1196	2007	2838	4025	2048	1575	1794	862	3260	983	1445
MED15	2227	1128	3596	3117	2723	2143	1932	1751	1312	1971	2126	1302	2461	1887	1740	2384	1707	1398	1388	1392	1910	2194	3240	2408	2141	2641	653	3048	1391	1498	4397	1405	887	1349	1149	2641	1996	3577	1205	2315	2527	3253	2318	1755	1868	749	3294	844	2177
LTA4H	1951	715	2439	3501	1885	2160	1228	1476	1734	1326	2319	1723	2211	2124	2324	1316	1732	1668	1458	1380	1589	2035	3334	2293	1743	3379	779	3953	728	1187	2263	2084	1395	1495	2098	2136	2539	2796	1698	1751	2446	4324	2380	2098	1445	1335	2656	1483	3492
TSPAN14	1955	1187	3416	3473	3162	2078	1566	1263	1495	1829	2080	1101	2653	2222	1922	2305	1687	1448	1176	1562	1764	2342	2655	2329	2438	2747	536	2917	1402	1388	2312	1349	1188	1742	1642	1991	2127	2853	1183	2069	2508	3775	2068	1539	1737	1207	3445	1161	1501
DIAPH1	2411	1411	3025	2222	4455	2766	1959	1643	1192	2790	3799	936	3258	1794	1826	2863	2115	952	1384	1221	1391	1212	2793	2129	1885	3080	300	2685	1315	1031	4475	858	578	1008	988	3246	1907	3964	825	1863	2843	3121	1451	1429	1396	838	4111	1054	1089
DOCK2	2306	1275	2970	2852	4202	2515	1939	1351	1495	2049	2990	1034	3796	2050	2103	2503	2001	1233	1302	1615	1439	1228	2373	2265	2646	3126	376	3040	1486	1253	3534	1011	1010	1132	1267	2791	1812	3440	1081	2096	2992	3370	1718	1149	1711	1139	3648	1169	1121
EEF1D	1835	944	3339	4321	3189	1374	1845	1475	1947	1254	2038	1044	1857	2032	2074	2082	1519	2003	1556	857	1412	2084	2840	1711	1694	3246	1148	2691	1046	1344	2243	1425	1022	1762	2145	2450	1871	2568	1806	2467	2320	4363	1719	2478	1459	761	3256	855	2614
IFIT2	2352	660	1480	2565	2551	1145	1792	1779	1774	3757	1594	772	1930	1304	1532	1743	1359	1598	1522	4359	1764	1116	1953	2390	2047	9958	347	3099	3739	1272	1055	1293	953	1660	1290	1941	1142	2043	708	2335	1822	2753	1050	1435	1662	751	4408	2766	1281
PLXNB2	2305	1021	3030	2704	2988	2582	1734	1261	1724	2723	3047	1073	2789	1830	1999	1877	1787	1585	1131	3073	1698	1184	3102	1690	2197	2585	462	3387	1651	1483	3497	1167	968	725	1692	2287	2832	2404	1206	1792	2735	3723	1903	1298	1574	1079	3152	902	1430
EIF3L	1288	1023	3819	4898	3444	2039	1257	979	1795	868	1682	1242	1760	2156	2359	1961	1494	1914	1340	835	1464	2728	2420	1877	2790	2127	640	4177	1164	1251	1712	1901	1931	1753	2280	1988	1738	2266	1789	2236	2416	4294	1634	1459	1642	1306	2392	881	1568
MRFAP1	1928	937	2748	3891	2985	1535	1822	1658	1974	1425	1897	1315	1942	2091	1825	1841	1669	1702	1400	1480	1736	1848	2661	2314	1988	3054	818	3302	1324	1463	2245	1403	1257	1854	2025	2301	2343	2783	1716	1980	2440	3834	1953	2477	1673	872	2872	1014	3260
LPCAT1	1817	1186	3365	2902	3451	1888	1998	1405	1352	1980	2654	962	2339	2140	1574	2230	1353	1107	930	1357	1734	2155	3918	2732	2359	2418	491	2775	1405	1347	3466	1108	1101	1414	1398	2395	2349	3644	759	2134	2717	3072	1595	1552	1911	952	3807	1064	2007
TMEM127	1755	1157	2542	3257	3336	2280	1834	1447	1543	1809	2621	1121	3605	2451	2211	2358	1858	1438	1594	1778	2114	1216	3010	2604	2139	2986	544	3859	1785	1392	2785	1501	1109	1949	1451	2476	2179	2591	997	1825	2658	3065	2284	1580	1927	1175	3277	1415	1662
STK17B	1760	1043	2632	3876	4202	1708	1585	1499	2014	1222	2101	1168	2534	2255	2236	2434	1761	1491	1376	1117	1481	1544	2372	2472	3214	3094	458	3022	1394	1152	2308	1568	1562	2103	1671	2685	1346	2853	1284	1954	2444	4331	2141	1630	1681	1354	3481	1177	1632
TPD52L2	1992	878	2268	3474	3156	1727	2058	1612	1955	1360	2161	1371	3007	2333	1984	2254	1747	1653	1663	1453	2079	1194	2740	2718	2080	2868	813	3323	1839	1569	2630	1506	1289	2436	1564	2510	2416	2594	1233	1871	2395	2997	2720	2111	1932	1116	3269	1654	2703
RASSF3	1481	936	2299	4187	3468	1460	1700	1554	2345	1065	2228	1144	2509	2108	2191	2491	1841	1603	1450	1177	1965	1351	2706	2758	2550	3364	347	4258	1786	1507	1523	1497	1563	2644	1856	2450	1284	2754	1165	2004	2448	3507	1909	1871	2359	1283	3432	1392	1884
Sep.01	2019	1201	3584	3177	3062	1876	1568	1494	1339	1608	1470	1248	1517	1956	1770	2064	1563	1505	1417	914	1699	2882	2975	2175	1975	2145	922	2637	1192	1205	2801	1109	944	1303	1582	2432	2320	3034	1675	2567	2090	3395	1735	2551	1283	673	3660	580	2656
ATP1A1	1952	1473	3320	3263	3788	2769	1357	1282	1266	1762	2151	1264	1977	2001	2162	2052	1649	1236	1126	1351	1590	1814	2713	2163	2626	2477	454	3274	1347	1181	2723	1461	1003	1298	1437	2269	1877	3097	1463	2225	2620	3951	2055	1511	1433	989	3345	837	1571
PRR13	2201	1008	2166	3397	2674	1477	1623	1832	1713	1402	2108	1521	2604	2094	1968	1905	1783	1424	1745	1463	1898	1754	2623	2536	2381	2923	938	3329	1572	1556	2368	1743	1514	2291	1438	2121	2260	2384	1588	1844	2226	2839	2430	2795	1997	1161	2963	1570	2879
TRIM22	1866	690	3205	2945	3044	1330	1153	1200	1609	2361	1397	828	2093	1513	1555	1646	1272	1668	1148	2784	1642	2191	2139	1845	2642	4707	381	2830	1839	1230	1416	1723	1049	1706	1588	2081	1085	2228	1193	2099	2188	3646	1035	1190	1803	1212	3643	1697	1258
SQSTM1	1720	1135	2411	2920	2796	2670	1876	1787	1946	1863	2272	1123	2563	1967	1967	2508	2123	1461	1478	2241	2231	1159	2883	2205	1902	2450	408	3833	1820	1320	3373	1444	978	1762	1595	2277	1947	2453	1004	1573	2368	3242	2080	1981	1784	928	3318	1388	1685
ATP6V0E1	1970	919	2444	3668	2592	1354	1775	1475	1965	1368	1531	1273	2490	2237	1738	1862	1386	1567	1430	1362	2033	1656	2930	2336	2185	3036	1064	3223	1494	1695	2067	1525	2251	2532	1880	2230	2616	2542	1462	1879	1892	3257	2442	2268	1584	1355	2978	1260	2972
VCP	2246	1399	2873	2942	3894	2693	1929	1767	1455	2030	2793	998	3219	1917	1781	2456	1867	1026	1330	1339	1755	1537	2840	2314	2459	2537	385	3239	1479	1178	3936	916	928	1287	1155	2626	1857	3438	1114	1964	2359	3451	1635	1763	1572	1274	4275	1011	1789
GDI2	1562	1162	2796	3663	2880	1875	1606	1349	2009	1245	2130	1226	2062	2103	2035	2002	1536	1664	1336	1477	1851	2077	2835	2254	2205	2457	744	3461	1505	1281	2205	1516	1212	1504	1859	2093	1760	2675	1331	2086	2138	3834	1816	1770	1954	1228	2960	1121	2031
CHST15	1692	1082	2228	3428	3963	2261	1988	1615	1899	1421	2661	1312	3523	2268	2051	2518	1812	1601	1541	1837	1617	636	2405	2146	2302	3086	503	3564	1941	1982	2075	1153	1353	2679	1445	2140	1670	2895	827	1788	3087	3604	2529	1615	1754	1561	3637	1627	1551
ARHGDIA	1776	1213	3503	3098	2878	2751	1606	1318	1488	1948	2401	1070	2901	2194	1737	2059	1585	1444	1443	1665	2277	2328	2951	1960	1915	2226	524	3542	1445	1369	3299	1331	860	1531	1395	2489	2273	2490	1190	2023	2300	3513	1896	1445	1523	842	3598	934	1520
AKAP17A	1871	787	3094	4044	3940	1452	1807	1527	1607	1586	2030	1243	1884	2635	1682	2283	1724	2035	1426	1286	1236	1928	2852	2217	2283	2584	538	2968	1322	1268	2784	1193	977	1577	1710	2609	1785	2457	1550	2373	2820	3612	1967	1774	1814	770	3109	1067	2373
DOCK8	1840	1141	2916	2939	4119	2326	1681	1571	1579	1677	2955	827	4048	2069	1982	2919	2193	1191	1284	1304	1135	1023	2331	2010	2103	3136	334	2967	1510	1049	2823	752	961	1258	1159	3227	1098	3951	955	1798	2941	3619	1592	1169	1863	1000	4013	1395	1063
MAPKAPK3	1887	793	2524	3500	2668	1814	1773	1298	1713	1657	2168	1365	2239	2258	2099	1636	1623	1704	1196	1812	1762	1407	2694	1644	2440	2620	710	3483	1471	1402	2416	1782	1159	1875	1805	1891	2588	2222	1349	1754	2292	3537	2108	1644	1973	1100	2313	1105	1828
EIF4EBP2	1569	1273	2635	3359	3588	1633	1812	1367	1761	1624	2482	1174	1811	1789	1833	2023	1475	1518	1386	1281	1863	2010	2865	2155	2782	2784	510	3373	1444	1244	2193	1362	1467	1825	1844	2440	1923	2991	1157	1993	2109	3230	1661	1347	1645	1509	3021	1338	1869
OGA	1940	885	2846	3452	4041	1630	1874	1699	1705	1357	2401	884	1953	1908	2134	2578	1965	1469	1354	1003	1115	1157	2419	2245	2288	3342	499	2661	1479	1173	2523	1069	1103	1473	1652	2794	1401	3617	1562	1975	2725	3831	1571	1641	1748	975	3998	1157	1839
MIDN	1733	1117	2454	2964	3593	1980	2422	1695	1788	1625	2439	965	3492	2206	2133	3206	1770	1470	1626	1581	2033	1034	3136	2380	1653	2699	351	3413	1940	1364	3057	1083	847	2093	1228	3185	1566	2619	827	1774	2716	3170	2055	1682	1950	905	4100	1299	1172
BTN3A1	1486	827	3005	3431	3171	1724	1451	1505	1290	1770	2553	965	1489	2009	1815	1541	1440	1236	1019	1592	1256	2926	2349	1917	2582	2406	339	2962	1286	1492	1770	1757	1024	1589	1245	2548	1474	3123	918	2133	2417	2792	1834	1333	1792	1005	4503	1205	1360
SEC61A1	1799	1078	3248	3418	3091	1811	1796	1272	1409	1679	2307	1095	2017	2041	1700	1756	1556	1249	1128	1459	1604	1665	3025	2334	1932	2632	768	3028	1176	1158	3073	1314	730	1033	1534	2385	2472	2815	1255	1933	2567	3563	1830	1840	1576	729	3983	761	1845
PBX2	1586	807	2273	3899	3997	1477	1855	1441	1773	1401	2713	1418	2312	2381	2031	2404	2172	1937	1395	1509	1528	1209	2409	2211	1907	2897	458	3865	1698	1513	2607	1369	874	1920	1583	2745	1785	3035	1137	1783	2971	3704	2100	1499	2298	875	3422	1376	1359
LMF2	2169	963	3149	3714	3057	1549	1821	1345	1460	1653	2198	1311	1815	2222	1744	1902	1757	1833	1509	1338	1378	2018	2942	2170	1871	2743	809	2795	1210	1356	2960	1031	806	1467	1595	2433	1893	2689	1428	2533	2762	3390	1905	2112	1821	675	3090	843	2756
RETREG2	1942	1562	2523	2557	3258	2058	2153	1559	2355	2236	2471	2042	2393	2056	1747	1886	1744	1485	1668	1679	1922	1639	2184	1943	2255	2432	655	2987	2183	1414	2397	2270	1210	2588	2099	2113	3339	2350	1335	1796	2615	2973	2120	1687	1765	1294	2674	1530	2094
G6PD	2215	1073	2360	2797	3247	2219	2523	1736	1539	1988	2613	1063	4315	1999	2021	2578	1857	1397	1562	1556	2153	1158	2627	2415	2069	2838	575	3121	1802	1393	4008	1125	1049	1852	1220	2844	2745	2869	1153	1675	2786	2990	2132	1617	1925	976	2986	1577	1663
NFKB2	1755	952	2297	3432	3084	1719	1916	2122	1839	1533	2274	1393	2864	1673	2118	2780	2327	1939	1595	1973	1740	1184	2116	2593	1629	2460	665	3503	1471	1254	2973	1333	892	1043	1356	2648	1882	2424	1229	1882	2467	3352	2381	2604	1930	795	3469	1270	1844
PPBP	1413	644	1983	1877	1508	1745	1788	1820	2944	3226	1468	1614	4074	966	1141	968	1913	1189	1685	1067	1988	915	4118	2423	2408	1618	785	3944	1888	1717	2699	1040	1511	3180	2727	1013	2658	3456	617	1827	2063	548	3045	2971	1712	737	1360	1274	1507
GDI1	2010	851	2797	3704	3582	1756	2005	1534	1634	1613	2302	1358	2313	2170	1884	2283	1879	1935	1549	1129	1343	1346	2855	2249	1987	2712	649	3138	1466	1332	3000	969	1057	1653	1715	2527	2024	2914	1584	2156	2782	3299	2204	2066	1799	928	3140	1100	2076
LDLRAP1	2506	1399	3887	3736	2729	2231	1298	1784	1507	1295	1376	1311	1542	2006	2118	2231	1749	1494	1668	727	1317	2280	1853	2411	1923	2524	648	2703	980	1256	2163	1155	1108	2032	1734	1837	2270	2505	1305	1765	1640	4504	2613	2373	1295	663	2866	749	1439
P2RY13	1510	563	2256	4363	3270	1319	1563	1334	2186	1252	2200	1095	2404	2050	2251	2039	1725	1988	1810	1365	1489	902	2941	2044	2986	4262	587	3097	1964	1685	1620	1960	1990	2415	1634	2279	1140	2029	1411	1902	2417	3212	1989	2064	2567	2092	2913	1789	1325
PRKD2	1971	1013	2510	2746	3000	1714	1998	1599	1441	2054	2423	1263	2935	1928	1971	2870	1925	1372	1480	1754	1482	1358	2440	2505	1778	3451	571	2941	1861	1242	3149	1104	787	1566	1248	3128	1944	2692	1164	2123	2447	2786	1897	1789	2085	937	3960	906	1445
FAM102A	1798	1491	3583	3830	3430	2907	1431	1318	1202	1224	1549	1320	1589	2060	2292	2298	1850	1500	1385	901	1451	2159	1786	2006	2366	2249	461	3325	1275	917	2243	1366	1023	1601	1604	2284	1605	2414	1585	1963	2139	4882	2079	1714	1353	734	3407	614	1253
CD81	2076	1242	3529	2654	3002	1954	1332	1525	1266	1797	1836	1076	1517	1852	1555	1841	1428	1039	1126	1185	2196	3419	3576	2214	2543	1819	772	2611	1143	1198	2638	1611	1294	1100	1442	2135	2405	3302	1634	2219	1913	3234	1698	2373	1681	977	2960	593	2854
ATF4	1803	736	2862	3971	3192	1196	1710	1553	1530	1485	1506	1184	1500	1800	1629	1473	1853	1996	1391	1082	1525	2253	2424	1977	2051	2950	1020	3174	1104	1377	1970	1338	1214	1613	1984	2234	2738	2612	1599	2230	2463	3596	1995	2052	1472	844	3491	1105	2495
CDC37	1989	971	3067	3598	3251	1948	1766	1548	1493	1756	2097	1197	2172	1929	1719	1946	1717	1638	1420	1243	1728	1711	2696	1937	1483	2708	779	2827	1303	1321	2884	1109	820	1258	1684	2560	2549	2733	1280	2143	2453	3296	1902	2137	1609	712	3153	960	2112
CSF1R	1855	1114	2830	2261	2691	3104	1474	978	1328	2636	2964	1023	2337	2030	1965	1601	1725	1100	777	3032	1523	925	2823	2024	1914	3179	354	3276	1867	1444	2741	1195	814	852	1503	1947	2761	2639	1219	1787	3152	3320	1834	1191	1674	1234	2387	793	1469
ESYT1	2136	1341	3152	3018	3696	2865	1523	1511	1132	1886	2401	1238	1729	1815	2088	2084	1781	946	1381	1219	1601	1792	2516	2026	2112	2376	506	2791	1044	1048	3710	1280	745	943	1227	3036	1679	2887	1424	1941	2117	3921	1522	1453	1373	761	3461	589	1435
DGCR2	1914	1007	2586	2965	3792	2110	1988	1747	1654	1605	2264	1179	3056	2192	1947	2723	1786	1262	1334	1573	2008	1082	2580	2434	2077	2902	531	3256	1644	1404	2707	1241	915	1878	1323	2704	1717	2674	1048	1953	2446	3197	2399	1683	1704	963	3512	1134	1812
HMGB1	1796	744	2927	4107	3533	1174	1429	1444	1864	1144	1843	1032	1372	1917	1631	1792	1637	1641	1230	801	1475	2352	2625	2147	2126	2502	715	3058	1138	1267	1821	1517	1486	1699	2011	2257	1599	2711	1649	2224	2379	3821	1446	2257	1688	979	3107	1033	2572
RAB37	2177	1086	2599	3276	3227	1343	2065	1413	1406	1710	2389	879	1834	2152	1394	2013	1643	1435	1288	1263	1390	1745	2584	1921	2139	3128	731	3207	1148	1484	2701	1058	829	1834	1563	2054	2324	3762	1044	1743	2023	3140	1563	1590	1900	739	3013	1160	1673
EIF3K	1874	943	2978	4164	2564	1410	1643	1325	1661	1291	1794	1261	1463	1919	1778	1382	1707	1857	1368	973	1487	2530	2393	2002	1550	2589	1326	2620	1136	1318	2055	1498	1183	1486	1784	2063	2500	2169	1877	2150	2097	3623	1804	2524	1418	739	2689	965	2783
WARS	2364	1308	2018	2392	2088	2817	1928	1651	1148	2865	3013	1054	3681	1943	1659	1333	1192	979	1044	3409	2750	1510	1921	1638	2251	2806	507	2581	1868	1160	2669	1134	1297	731	1433	1783	1998	2004	799	1435	2338	3870	1243	1077	1394	1099	3674	864	1161
TUBB	1880	1202	3104	2899	2940	2480	1529	1259	1437	1724	1945	1075	2125	1807	1941	1745	1604	1346	1168	1427	1665	2958	2791	1908	2196	2234	649	3242	1275	1289	2736	1360	1296	1310	1535	2111	2228	2527	1331	2041	2108	3328	1747	1702	1425	1085	3602	864	1770
CHCHD2	1693	1008	2968	3521	2731	1315	1722	1359	1516	1504	1841	1259	1861	2160	1590	1505	1505	1613	1225	1201	1753	2459	2275	2030	2034	2434	1138	2970	1422	1570	2167	1791	1373	1830	1779	2020	2826	1783	1724	1939	2346	3754	1889	2384	1361	962	3255	964	3411
PSMB4	1734	685	2670	3744	2783	1242	1578	1499	1626	1201	1597	1240	1690	1901	1699	1612	1450	1783	1380	913	1930	2527	2745	2041	1840	2521	1019	2842	1246	1609	1904	1422	1597	1631	1720	2132	2434	2412	1900	2121	2079	3409	1974	2403	1583	1024	2831	955	3190
DNAJC5	2058	1122	2488	3199	3439	1771	1971	1410	1606	1675	2147	1112	3458	1944	1755	2272	1511	1470	1351	1648	1919	1245	2700	2201	1614	2450	368	3434	1286	1369	2821	1164	912	1559	1301	2663	1903	2551	849	1807	1980	2954	1982	1444	1677	855	3285	1147	1961
MEGF9	1686	796	2093	3272	3970	1513	1934	1584	1953	942	2599	959	3221	1919	1876	2892	1549	1320	1284	1103	1471	804	2523	2672	2210	3273	431	2989	1436	1535	1766	1168	1158	2748	1371	2712	1168	2922	635	1685	2796	2828	1889	1231	1829	1303	3716	1612	1500
CHMP2A	2159	942	1714	3197	2335	1688	1784	1740	1729	1319	1849	1340	2817	2101	1744	1853	1787	1485	1393	1564	2101	1398	2391	2665	1179	2836	1253	3225	1589	1675	2442	1798	1017	2134	1332	1986	3085	2048	1660	1623	1965	2586	2832	2589	1840	757	2398	1241	3198
CASC3	1851	1464	2233	3285	3813	1797	1523	1471	1906	1576	2487	1359	2479	1843	2183	2631	1803	1497	1791	1611	1639	1110	2540	2471	2077	3015	491	3222	1728	1463	2447	1438	1105	1558	1455	2482	1856	2694	1101	1697	2410	3375	2391	1609	1876	1132	2727	1772	1533
H2AFY	1874	866	2793	3453	3438	1593	1614	1349	1795	1569	2029	1077	2199	2257	1647	1722	1593	1480	1131	1377	1645	1444	2416	1985	2123	2547	559	3264	1380	1471	2523	1426	1192	2226	1670	1896	2167	2474	1407	1885	2743	2944	1928	1595	1397	1098	2721	1195	2259
DENND5A	1507	919	1978	3432	3909	1597	1667	1537	2008	1329	2353	1236	2935	2140	2310	2610	1824	1790	1673	1654	1760	854	2024	2689	2617	2447	361	4225	1654	1490	1900	1459	1432	1837	1491	2255	1419	2321	1097	1785	2459	3195	2141	1529	2128	1218	3212	1756	1338
HSD17B11	1669	745	2593	3995	2807	1167	1472	1389	2405	899	1333	1101	2719	2177	1959	2046	1591	1490	1511	1304	1791	992	2786	2541	2213	2943	764	3421	1539	1538	1780	1637	2200	1826	1713	2030	1258	2272	1420	2114	2150	3072	1911	2066	1961	1396	2791	1465	2771
RUNX3	1631	1192	4095	2209	3362	2020	1497	1357	1273	2010	2202	717	1256	1572	1375	2393	1114	834	1128	1023	1831	2948	3958	2364	2195	1712	266	2487	1096	1234	2616	976	908	917	1246	2225	1569	3964	767	1939	2203	2538	1178	1297	1584	885	3231	572	1742
PRMT2	2305	882	2105	3372	3220	1476	1398	1964	1468	1152	2020	943	1880	1987	1774	1895	1573	1905	1410	1032	1868	1948	2406	1776	1994	2460	643	2420	928	1606	1604	1478	1385	1690	1857	2207	2188	2092	1815	2170	2109	4006	2130	2306	1743	790	3146	839	1864
GSPT1	1790	2399	1918	1319	2757	2499	3546	1780	4419	3538	2226	3160	1356	1567	1598	2156	2080	1363	2997	1654	1527	1930	1833	1458	2252	1992	721	2280	2803	1211	1733	1733	2154	1982	3903	2391	2548	2612	1680	1892	2953	2036	1649	1967	1337	2515	1854	2461	1449
GANAB	1682	1228	3076	2691	3845	2727	1435	1321	1181	1812	2415	1144	2226	1720	1980	2082	1633	1125	1105	1427	1386	1666	2353	2106	2017	2405	431	2779	1289	1173	3214	1191	841	1151	1336	2351	1821	3034	1348	1950	2640	3764	1807	1430	1596	715	3548	828	1349
PTBP1	1666	1143	3432	2895	3489	2471	1452	1316	1364	1840	2233	983	2106	1948	1979	2374	1624	1284	1197	1096	1533	1700	2733	1885	2050	2267	375	3051	1282	1162	2957	1045	738	1310	1556	2621	1588	2971	921	1881	2684	3620	1536	1355	1584	774	3608	861	1512
MAPK1	1882	1034	2430	2657	3871	1853	1840	1534	1790	1321	2515	1078	2604	1984	1925	2552	1761	1299	1433	1119	1491	1211	2614	2499	2608	2419	404	3231	1419	1232	2280	1144	1411	1929	1446	2454	1340	2840	1129	1827	2640	3289	1598	1671	1523	1329	3014	1379	1667
TIMP1	1604	928	2368	2420	2645	2330	1891	1475	1330	2165	2106	1653	3465	2023	1205	1349	1448	1213	1898	1646	2053	989	2754	2928	2363	1890	958	3486	2239	1708	2944	1844	1437	1550	1313	1469	3778	2013	1244	1545	2302	2183	3850	2303	1492	1134	2627	893	2595
DENND4B	1814	876	3097	3053	3702	1786	1650	1306	1378	1776	2428	1068	2297	1953	1832	2221	1521	1345	1219	1458	1265	1429	2575	1895	2107	2798	309	2975	1225	1298	2733	1201	1112	1189	1570	2526	1475	2814	1379	2072	2651	3277	1759	1364	1657	915	3172	915	1750
QARS	1736	1012	2859	3632	2998	1792	1220	1134	1362	1138	1673	1188	1666	1966	1918	1429	1423	1496	1253	1096	1458	2393	2354	2000	2088	2137	850	2974	1126	1121	2482	1629	1230	1477	1691	1836	2425	2099	1578	1887	2071	3214	1815	1812	1524	863	2521	818	2469
ACIN1	2050	1051	2924	3323	3861	1831	1664	1391	1457	1580	2479	1025	2300	1899	1946	2324	1892	1213	1432	1151	1172	1556	2301	2004	1667	2636	430	2573	1124	1140	2766	1280	691	1307	1346	2699	1798	3190	1282	1847	2651	3592	1756	1654	1545	712	3524	988	1608
ORAI2	1640	1080	1715	3135	3420	1919	2153	1508	1750	1512	1863	1288	3492	1849	2038	2279	1526	1738	1540	1710	1922	1094	1950	2051	1979	2541	545	4208	1791	1036	2681	1169	936	2913	1534	2633	1773	2441	1051	1697	2433	2622	2019	1716	1351	995	3199	1404	1901
CCNL2	1797	791	3056	4298	3722	1214	1614	1380	1431	1295	1911	1103	1203	2073	1792	1924	1635	1706	1275	872	949	1727	2511	2050	1764	2685	611	2718	896	1300	2271	1042	771	1299	1818	2336	1412	2982	1648	2169	2763	3805	1731	1867	1623	583	2866	826	2130
CHMP1A	1949	1194	2580	2669	2524	1829	1602	1307	1434	1757	2173	1274	2476	1955	1773	1559	1403	1402	1299	1694	2202	1826	2496	2362	1846	2689	831	3110	1506	1339	2728	1808	1048	2071	1321	1905	2233	2253	1053	1840	1797	2820	2109	1954	1582	976	2716	981	2149
RBM3	1699	716	3245	4243	2602	1221	1244	1379	1578	1073	2026	1060	1683	2067	1753	1348	1465	1811	1328	1073	1107	2885	2606	1901	1919	1945	1041	2625	972	1280	1734	1348	1107	1266	1861	1898	2242	2035	1530	2213	2341	3163	1383	2068	1801	828	2500	896	2746
DGKA	1673	1099	3273	3675	3429	2164	1455	1510	1336	1352	1539	1630	1693	1811	2093	2003	1937	1659	1450	917	1002	1763	1745	1904	2097	2586	417	2933	1117	1119	2271	1105	971	1391	1472	2241	1738	2764	1362	2476	2499	4417	2332	1728	1463	764	3479	764	1386
RAB11B	1963	1270	2554	2824	2693	1946	1982	1717	1653	1885	1752	1338	2188	2018	1464	2044	1655	1450	1594	1490	1966	1767	2608	1943	1626	2307	716	2968	1534	1334	3030	1340	987	1624	1625	2288	2146	2420	1376	1843	2279	3253	1962	2142	1574	989	2716	914	2433
KIAA0930	1985	974	2580	2792	2110	1809	1362	1052	1399	1800	2506	1028	2455	1950	1676	1460	1393	1374	1192	2491	2181	1597	2837	1879	2234	1945	751	3593	1404	1424	2569	1844	1132	921	1432	1625	2606	2112	1506	1606	1993	3054	1840	1838	1404	806	2434	1139	2431
SPARC	1505	1249	2452	1613	1911	2270	1790	2100	1889	3381	1704	1154	4687	1182	1255	1935	2202	1091	1583	1301	2596	977	2329	2675	1653	1384	479	5141	1564	1175	3783	1144	1388	2944	1871	1500	2552	2583	634	1863	1647	857	3514	2796	1553	1172	2280	1565	1141
HNRNPF	1773	1001	3137	3096	2974	2268	1470	1454	1441	1416	2160	965	2303	1939	1762	1994	1616	1235	1068	1533	1880	2260	2669	2007	1770	2236	312	3652	1277	1227	2332	1374	890	1328	1402	2145	1814	2559	1225	2079	2165	3547	1600	1557	1594	735	3280	833	2005
PIM2	1362	1046	2650	3488	3901	1907	1467	1639	1465	1245	1549	1279	2307	1675	2102	2073	1710	1897	1618	1651	2017	1745	1929	2240	2112	2224	586	3468	1429	1350	1902	1479	1014	1552	1354	2187	1462	1967	1327	1871	2343	3668	1972	1698	1755	925	4251	878	1684
UBXN1	2120	896	2477	3410	2663	1465	1725	1459	1476	1244	1882	1277	1545	1980	1798	1385	1510	1522	1292	1148	1523	2188	2369	2032	1552	2637	1235	2706	1169	1228	2161	1372	944	1322	1612	1928	2899	2207	2109	2018	2065	3260	2091	2549	1346	769	2491	915	3023
PLP2	1762	912	2591	1893	3051	1807	1882	1226	1828	1329	1724	1563	3648	1983	1854	1826	1215	1867	1155	1711	1965	1496	2254	1772	2556	2314	1020	3054	1409	1293	2307	700	1694	1473	1989	1867	2748	1965	428	2000	2249	2910	2554	2185	1658	1425	2822	1003	2367
ELOB	2136	948	2080	3076	1699	1151	2408	1380	2073	2055	1599	1807	1760	1784	1313	1379	1514	1796	1776	1172	1891	1963	2184	1647	1751	2067	2377	2160	1281	1541	1925	1695	1488	1823	2108	2142	3911	1987	1786	1588	2172	2493	2005	2523	1260	1295	2039	1068	2677
TREM1	1507	1166	1074	3343	4704	1226	1157	1833	1948	1211	2084	1362	3139	2092	1632	2670	1893	1312	1785	1434	2225	527	2712	3207	2321	3721	583	3677	2106	1561	1054	1652	1839	3729	1645	2234	1557	2005	1197	1621	2227	3276	2971	2203	2087	1630	2740	1597	1212
LRG1	1386	683	1503	3085	2188	1486	2205	1849	1921	938	1494	1264	5247	2411	1655	2278	1394	1445	1977	1726	3226	477	2532	3738	1612	2454	503	3687	2189	2188	1706	1860	1358	3493	963	1849	1644	2094	1027	1559	1526	2213	3437	4226	1714	901	3494	1664	2378
MAPK8IP3	1786	901	3275	3245	3745	1442	1726	1186	1388	1501	2178	1148	1711	2028	1700	2131	1806	1548	1271	1257	1088	1602	2539	1914	2036	2016	441	2695	1500	935	2940	1065	678	1398	1634	3090	1816	3013	1246	2052	2727	3846	1793	1587	1568	585	3087	871	1771
IFIT3	2090	509	1228	1666	1538	787	947	1210	1428	3880	840	690	1691	714	1346	1117	955	1364	1155	5516	1756	1495	1705	1567	1902	9637	283	2380	4262	1121	666	1155	629	1651	839	1439	1221	1122	548	2281	1141	2363	783	758	1220	820	4481	2711	624
ARL4C	1581	1236	3885	2624	3707	1708	1406	1297	1169	1594	1578	870	1141	1742	1520	1935	1072	1081	938	830	1422	3031	2935	2341	1980	1962	433	2184	826	1186	2354	1204	1052	1038	1357	2166	1590	3460	1250	2084	2143	3069	1256	1448	1334	747	3537	424	2165
TMEM59	1514	751	2452	3632	2731	1086	1561	1316	2076	1045	1620	1110	1735	2066	1764	1691	1471	1557	1354	1082	1629	1598	2721	2203	2177	2792	1100	3093	1256	1570	1786	1735	2043	2134	1861	2061	1957	2426	1271	1984	1940	3218	1911	2285	1666	1210	2485	1159	3093
RBM5	1981	855	2599	3566	4025	1376	1457	1258	1524	1276	2023	1251	1572	1941	2053	1992	1726	1492	1322	983	987	1400	2467	2176	2061	3156	462	2698	1178	1134	2419	1216	1138	1395	1450	2498	1473	3096	1461	1903	2472	3728	1684	1746	1694	944	3165	1077	1907
COPE	2048	978	2391	3158	2526	1589	1823	1386	1493	1371	1835	1271	2147	2074	1760	1705	1502	1460	1224	1430	1929	1775	2520	2188	1825	2403	1366	2828	1341	1410	2394	1435	1043	1554	1358	2059	2846	2088	1368	1730	1884	2706	2313	2404	1524	1015	2862	847	2681
SF3B2	2027	1181	2925	2847	3204	2464	1834	1514	1214	1728	2469	1058	2573	1912	1849	2133	1787	1107	1306	1256	1495	1356	2673	2027	1663	2757	499	3004	1365	1109	3278	1013	698	1158	1217	2454	1960	2808	1182	2132	2596	3180	1914	1618	1554	618	3403	927	1516
PAK1	2156	893	1743	2896	2857	1717	1883	1461	1773	1521	2310	1074	3065	1855	1971	2172	1913	1226	1391	1767	1720	1057	2208	2203	2310	3042	563	2915	1725	1338	2477	1681	1365	1452	1144	2508	2202	2651	1058	1543	1991	2733	1993	1405	1828	1219	3085	1588	1760
PRDX5	2691	1928	1801	2405	2471	2085	2365	1958	1921	3736	1596	2012	2183	2647	1539	1703	1152	2178	2195	1549	1790	1729	1961	1951	1296	2033	1042	3076	1661	1856	2260	1284	673	1629	1688	2478	5503	1717	1470	1509	1811	2499	2109	2290	2210	566	1797	934	2800
SFPQ	1911	1101	3125	3078	3326	2110	1361	1327	1334	1475	2229	958	1782	1835	1675	2266	1666	1055	1107	1192	1286	1729	2574	2066	2304	1967	381	2872	1227	1052	2669	1154	938	986	1532	2510	1644	2919	1310	2017	2459	3876	1545	1583	1474	825	3289	813	1787
H3F3AP4	1223	545	2324	4091	2978	1457	1984	1409	1879	1297	1232	906	2878	1482	2321	2399	1723	1337	1874	558	1775	1556	3256	2049	798	2237	741	3950	2009	2279	1997	1374	1860	2349	1271	2538	1740	1608	1359	2304	2195	3471	2756	2271	1560	1016	3411	1733	2192
ISG15	3376	516	1213	1419	909	677	1238	1733	950	5466	672	672	575	725	898	702	689	1249	1180	7228	1507	1470	1751	1225	1056	10624	999	1504	3399	838	680	1001	526	1400	923	1256	2948	959	746	2306	945	2319	946	1326	711	660	4226	1773	1365
PLPPR2	1567	694	1873	3088	2736	1632	2044	1601	2171	1245	2295	1092	3264	2381	1814	2149	1790	1462	1475	1479	1548	752	3154	2309	2177	2425	587	3220	1593	1609	2322	1167	1399	2590	1382	2114	1476	2519	774	1911	2426	2763	2688	1539	2072	996	3187	1554	1780
IRF3	2367	939	2895	2984	3216	1557	1843	1620	1442	1567	1939	1306	1622	1858	1475	1642	1632	1552	1382	1056	1508	2137	2380	2065	1413	2762	736	2612	1181	1238	2893	1092	701	1223	1575	2313	2032	2974	1797	1964	2043	3489	2088	2165	1499	612	2999	746	2407
HDAC5	1920	1047	2094	3164	2600	1768	1634	1328	1609	1540	1965	1139	2413	1934	1998	1944	1929	1331	1366	1603	1593	1153	2307	1926	2280	1955	694	3478	1251	1421	2406	1102	983	2148	1417	2126	2297	2475	1007	1782	2087	3054	2119	2056	2022	762	2729	1030	1911
STAT5A	2009	1055	2330	2513	3065	2008	1771	1681	1517	1627	2293	1232	2903	1992	1951	2032	1727	1270	1516	1447	1801	1187	2193	2318	2014	2674	554	2928	1424	1157	3016	1114	830	1382	1219	2508	1773	2536	1163	1658	2379	2977	1812	1953	1705	804	3117	1050	1511
SCAP	1831	1004	2531	2847	2829	1752	1956	1510	1325	1293	2115	1227	2147	2204	1860	2031	1624	1305	1250	1010	1605	1064	2721	2342	2043	2151	467	2918	1463	1133	2631	1262	1075	2360	1285	2645	1702	2602	1224	2035	2374	2966	2139	1897	1747	844	2517	1042	2073
IL2RB	1047	1187	3925	2413	3821	2159	1117	1121	1020	1749	1831	575	1011	1629	1328	2381	1403	891	940	1174	1527	2407	1968	2242	2016	1926	166	2211	751	1529	2664	754	1248	1166	956	2284	2133	2564	856	1716	2681	2997	1189	1455	1639	754	2948	391	1271
IST1	1782	1058	2708	3127	3110	1849	1624	1446	1405	1405	2063	1119	2187	1935	1872	2128	1599	1354	1297	1217	1550	1638	2456	2321	2004	2641	492	3088	1257	1178	2554	1407	1131	1489	1343	2145	1683	2730	1139	1743	2218	3176	1742	1699	1725	938	2968	1044	1981
FBRS	1711	990	2413	2914	3314	2074	1945	1390	1470	1712	2575	1161	2915	1932	2097	2562	1970	1420	1539	1518	1491	1167	2266	2224	1515	2623	476	3002	1621	1306	3208	988	551	1544	1214	2849	1741	2632	924	1805	2631	3013	2388	1315	1718	600	3518	1217	1141
SRSF3	1676	905	3123	3552	3182	1369	1322	1282	1478	1140	1628	1004	1273	1860	1465	1491	1347	1440	1168	934	1537	2390	2466	1753	2153	2125	667	2587	1031	1252	1845	1374	1311	1256	1913	2087	1764	2526	1713	2103	2088	3852	1453	2020	1392	913	2950	757	2550
UBE2L6	1590	786	2038	2438	2071	1467	1341	1148	1520	2069	1529	795	2353	1416	1406	1504	1099	1437	1083	3173	2874	2666	1969	1901	1734	4096	706	2958	1793	1578	1526	1837	1194	1488	1196	1672	2073	1910	1064	1614	1508	2782	1456	1146	1633	1098	2654	1308	1369
RNF167	1627	895	2534	2888	2881	1558	1751	1387	1502	1381	1945	1259	2490	2119	1883	1902	1409	1601	1285	1253	1770	1855	2742	2459	1694	2276	618	2927	1314	1438	2652	1628	968	1740	1492	1997	2222	2409	1287	1879	2119	2959	2184	1813	1698	805	2543	1010	1935
RAPGEF1	1508	1050	3286	3332	4058	2390	1298	1285	1175	1846	2429	985	2393	1689	1651	2474	1401	1230	1345	1129	1564	1597	2545	2036	2348	2323	388	3207	1440	1145	2955	936	886	1122	1341	2445	1457	2378	789	1902	2286	3145	1362	1242	1304	963	3199	720	1266
TMSB4XP8	2013	1039	1271	3117	2165	1484	1007	1683	1574	797	1315	635	2150	1391	1291	1652	1379	607	1347	1286	2160	2056	3041	1859	1884	2689	917	2812	1730	1693	2246	1231	4602	2089	1755	2374	2534	2663	1186	2341	1659	2382	1767	2355	1356	2738	3313	1025	3027
MTPN	1451	1063	2591	2684	3442	1555	1599	1209	1746	1444	2172	885	2105	1592	1780	2058	1766	963	1268	1319	1565	1541	2574	2327	2432	2479	460	3552	1216	1147	1952	1377	1578	1822	1790	2313	1064	2657	1009	1844	2137	3021	1520	1523	1515	1228	2965	1318	1379
GIMAP7	1804	740	3576	3707	3133	1413	1165	1324	1637	1208	1555	1042	1277	1688	1671	1485	1472	1592	1265	847	1474	2831	2269	1885	1850	2252	668	2528	1010	1377	1394	1500	1297	1293	1879	1785	1657	2444	2043	2317	2071	4000	1548	1963	1118	675	2763	752	2656
CX3CR1	1129	976	3649	1580	2535	1689	978	879	1379	2373	2214	617	1566	1514	1321	1764	980	896	978	2156	2019	3125	3282	1611	2636	1570	132	3210	982	1674	1833	1454	1480	804	1184	1440	1526	3227	738	2235	2405	2581	1239	893	2009	1422	3004	304	1421
FYN	1628	1255	3728	2706	3069	2040	1216	1379	1360	1540	1681	880	1516	1728	1627	1860	1373	1056	964	975	1618	2535	2739	1941	1796	1930	461	2909	1034	1086	2413	1249	929	1178	1481	2053	1793	3209	1060	1882	2130	3443	1442	1549	1515	811	3099	649	1721
CD8A	2228	807	5984	2078	2070	886	1235	1240	807	1292	2498	266	1640	2591	1159	1627	451	853	677	253	1968	7110	3893	1759	1557	1309	384	2705	1011	1420	3621	1627	1178	1825	1318	1505	1243	5944	753	1899	1013	2598	347	1341	2207	622	3398	330	1764
USF1	1945	732	2281	3648	3022	1274	1576	1542	1818	1383	1835	1268	1908	1899	1712	1501	1582	1766	1532	1498	1437	1326	2388	1999	1433	2945	949	2793	1315	1332	1943	1176	801	1480	1553	1792	1999	2045	1378	1902	2210	3061	2141	2051	1635	885	2667	1281	2185
CD93	2037	900	2935	2590	2647	1978	1045	415	1629	1372	2752	940	3929	1747	1401	916	1405	1146	1272	1068	1369	488	2398	2794	968	1537	337	3065	2013	800	3160	1407	900	1103	1167	3180	1528	1923	1056	1663	3003	3625	1575	980	1440	1234	1964	924	930
SET	1621	1003	2810	3066	2911	1846	1289	1349	1480	1173	1726	919	1504	1770	1690	1718	1565	1197	1113	995	1461	2298	2560	1589	2461	2242	552	2633	998	1140	2038	1471	1273	1275	1561	2193	1971	2596	1327	1977	2054	3361	1319	1611	1490	944	2877	788	2181
PPM1M	1787	857	2360	2974	2683	1353	1498	1407	1524	1296	1654	1334	2755	1842	1690	1601	1300	1750	1459	1265	1558	1860	2369	2085	1850	2353	656	3096	1360	1375	2107	1479	1151	1451	1548	1847	2083	2512	1346	2068	1872	2554	2126	1910	1764	991	2710	1103	2007
NARF	1600	642	1799	3651	2717	997	1674	1840	1657	1109	1822	1260	2725	2045	1853	1665	1708	2087	1924	1166	1812	1235	2542	2606	1513	1890	841	3261	1220	1600	2023	1431	1215	1719	1474	2340	2067	2325	1635	2150	2112	2659	2609	3284	1728	766	2541	1279	2522
NCKAP1L	1677	1170	2788	2489	3407	2257	1578	1175	1296	2103	2529	995	2618	1751	1932	1990	1584	990	1067	1618	1556	1560	2395	1839	2376	2503	308	2951	1178	992	2912	1151	928	889	1103	2327	1763	2890	923	1695	2274	3009	1626	1298	1493	976	3069	929	1178
EPN1	1843	1058	2313	2596	2149	1960	1869	1292	1681	1702	1949	1202	2360	2364	1517	2069	1807	1284	1296	1705	2116	1447	2535	1962	1666	2155	849	2950	1661	1391	2743	1637	642	1624	1673	2128	2485	2058	1153	1675	2031	2729	2086	1709	1431	715	2567	1321	1987
FRAT1	1798	801	1710	3240	3073	1233	2381	1657	1623	1056	1524	1085	2175	2088	1616	2534	1327	1827	1586	1053	2355	906	2789	2382	1436	3028	848	3231	1522	1621	1988	859	886	2852	1389	2627	1499	2553	1304	1816	1480	2626	1972	2088	1636	714	2794	1594	2322
MAX	1778	942	2067	3476	2774	1267	1579	1402	1504	1608	1502	1094	2048	1584	1675	1736	1668	1421	1502	1277	1577	1491	2388	1807	2097	2359	681	3068	1321	1112	2324	1317	1021	1991	1791	2082	1900	2577	1179	1941	2019	2398	1936	1947	1715	876	2598	1365	1980
WDTC1	1577	1475	2455	2290	3268	1993	1767	1350	1636	2108	2730	1270	2715	1773	1692	2105	1659	1261	1410	1520	1686	1419	1966	1963	2066	2433	356	2992	1881	1097	2632	1421	848	1785	1482	2461	1783	2545	945	1592	2502	2672	1890	1253	1514	1007	2894	1581	1079
CMTM2	1839	532	1417	3183	2548	938	2212	1576	2027	828	1471	1117	2984	1675	1312	2327	1395	1506	1815	697	1469	575	1741	2152	1263	3388	1384	2949	1565	2210	1292	1709	1497	2108	1217	1814	2583	1872	1397	1603	1785	2605	3041	2527	1737	827	2335	1429	4026
CD55	1510	712	1928	3722	3513	1235	1736	1739	1543	1007	1935	1226	2977	1785	1894	2499	1196	1422	1386	1400	1645	802	1921	3534	1729	1471	560	2780	1384	1357	1660	1294	1500	3325	1484	1813	1730	1175	1303	1393	2094	3082	2171	2544	1041	1719	2458	1409	2064
RAP1B	1456	951	2930	2810	2990	1326	1190	1271	1737	1317	1508	790	1584	1642	1351	1472	1367	1209	1037	1069	1638	2260	2529	1860	2303	1810	396	2733	1064	1216	1550	1595	1587	2008	1738	1845	1207	2404	1043	1849	1977	2980	1200	1686	1550	1036	2541	796	2040
CAPN2	1797	982	3174	1697	3046	2157	1353	1202	1375	1912	2057	941	1712	1691	1452	1547	1455	1199	896	1494	1681	2189	2688	1775	1976	1748	397	3247	1161	1081	2292	1106	920	979	1677	1920	1796	2710	1175	2081	2007	2709	1499	1247	1511	942	2936	767	1578
DGAT2	1263	846	1486	2972	2155	1566	1742	1578	1964	936	1867	1411	4399	2366	2164	2306	1615	1528	1765	1462	2015	457	2553	3265	1670	2511	493	3804	2103	1914	1795	1787	1229	2994	1305	1645	1673	1907	947	1845	1757	2317	2733	2568	2190	910	2688	1231	1988
PDIA3	1743	977	2679	2770	2675	1916	1224	1274	1240	1640	1573	978	1766	1658	1558	1488	1264	970	833	1585	1436	2090	2605	2193	2068	2226	434	2577	1025	1106	2430	1350	1009	852	1256	1871	2234	2619	1379	1867	2145	2947	1916	1842	1505	882	3127	681	2233
OPTN	1268	1364	2288	2015	2503	1072	1845	1281	2776	2723	2448	1863	1028	1395	1261	1407	1944	1746	1817	900	1730	2503	1505	1494	2295	2279	1039	2125	1094	1409	1538	1411	1663	1438	3385	2385	3059	2325	1459	1916	2285	2408	1467	1679	1675	1102	1808	1629	1343
TFEB	2196	903	1930	2818	2227	1424	1833	1617	1716	1234	1823	1201	2442	1947	1659	1843	1648	1354	1507	1365	1860	857	2840	2655	1394	2955	733	2713	1536	1423	2572	1455	849	2108	1242	1926	2462	2085	1128	1579	1685	2734	2055	2460	1591	728	2734	1276	1925
TRIM25	1659	642	2030	2715	3353	1176	1771	1391	1872	1465	2174	1152	3553	1904	1826	2204	1587	1518	1687	1716	1605	778	2034	2429	1658	3192	228	3409	1659	1491	1855	1263	817	1766	1069	2411	1205	2392	1206	1741	1981	2782	2219	1733	2028	991	3111	1454	1071
SSU72	1607	842	2509	3447	2674	1154	1538	1280	1509	1178	1598	1171	1517	1723	1623	1632	1452	1565	1202	1032	1460	1886	2556	1699	1702	2437	927	2385	1195	1394	1689	1264	1226	1630	1637	1999	2055	2052	1238	1787	2053	2819	1591	2112	1475	874	2614	904	2294
RFLNB	1649	916	1899	3258	3746	1461	1662	1398	1465	882	2131	837	2847	1854	1744	2042	1333	1354	1343	888	1345	1257	1870	1529	2316	2235	615	2325	869	1401	2719	937	1159	2317	1346	2328	2055	2190	997	1975	1963	2910	1910	1170	1598	1091	2151	924	2197
MMP9	2241	940	1415	2063	3351	1559	2856	2408	1565	1009	2425	1296	14891	1412	1860	4005	1045	1674	2077	1308	1813	474	1104	1954	1468	2096	368	2007	1717	1475	1861	1296	542	3254	609	2039	1758	1598	728	2140	1779	1972	4258	723	1341	848	4255	1830	2368
STX10	1956	568	2113	3385	2645	1016	1866	1602	1763	1166	1825	1195	2329	1992	1528	1582	1323	1938	1416	1342	1386	1301	2100	1847	1400	2899	918	2446	1412	1596	1752	1273	959	1594	1625	1853	2584	2131	1434	1743	2034	2683	2178	1795	1546	669	2758	1342	3031
RCSD1	1675	1000	2729	3211	3702	2028	1365	1245	1393	1205	1839	878	1814	1718	976	1721	1312	1195	880	1211	1475	1484	2359	1937	1841	2577	291	2537	1255	1268	2119	1096	923	1814	1495	2125	1720	2532	855	1625	2037	2894	1232	1144	1456	987	2887	1270	1475
NUP210	1579	1193	3006	2406	3476	2300	1376	1095	990	1641	2140	947	1702	1603	1702	2145	1405	1004	1162	1024	1214	1714	2265	1696	2109	2041	334	2258	1003	1035	2631	1026	759	900	1172	2221	1429	3345	1009	1915	2147	3355	1538	1171	1298	865	3723	596	1225
TM9SF2	1471	892	2237	2864	3016	1690	1386	1399	1481	1074	1867	964	2409	1862	1815	1831	1457	1207	897	1509	1467	1069	2496	2227	2872	2233	388	3211	1259	1250	1978	1388	1529	1610	1472	1945	1469	2224	1118	1494	2153	3112	1789	1494	1662	1455	2693	1060	1888
XBP1	1646	989	3337	3442	3980	1529	1257	1161	1114	946	1436	980	1298	1750	1358	1204	936	1142	947	1071	1688	2483	2191	2324	1654	1655	529	2918	1016	1351	2120	1255	1531	950	1273	1567	2008	2457	1158	1676	1788	3429	1575	1844	1222	1198	4634	770	2581
FAM193B	1946	787	2512	3198	3121	1254	1581	1385	1423	1429	1971	1119	1646	2266	1362	1983	1471	1437	1365	908	1015	1378	2408	1820	1736	2331	656	2901	976	1020	3544	769	851	1553	1474	2186	1790	2664	1671	1980	2664	2937	2164	1832	1748	762	2908	726	1886
TSEN34	1678	822	1654	3774	2663	1417	1960	1872	1614	1088	1718	1154	3052	1922	1936	1954	1573	1518	1556	1289	1894	791	2173	2421	1483	2563	756	3350	1799	1539	1833	1202	1336	2529	1383	1967	1830	1845	1141	1703	1919	2555	2421	2377	1735	1142	2502	1362	2168
ATP6AP1	1791	840	2394	2732	2603	2153	1455	1400	1478	1560	1983	1068	2505	1975	1657	1900	1508	1169	1120	1466	1550	1119	2564	2243	1938	2497	469	2746	1400	1211	2917	1365	1045	1657	1285	2090	2211	2429	1151	1571	2257	2866	2011	1671	1634	885	2719	1006	1833
POLR2E	1730	914	2312	2890	2260	1802	1833	1431	1399	1550	1701	1122	2020	1757	1373	1602	1350	1390	1286	1251	1915	1764	2143	1914	1370	2207	996	2613	1333	1170	2655	1274	761	1381	1346	2118	2856	2236	1199	1807	2026	2742	2183	1899	1297	740	2517	978	1983
PCGF5	1401	1792	1958	1609	2401	1687	1639	1697	2033	2697	1753	1871	1366	1405	1679	1262	1875	1470	1830	2033	1641	2199	1461	1554	2154	2307	963	2824	2307	1547	1445	1334	1753	2035	2455	2276	4055	2089	1409	1847	2694	1852	1548	1362	1476	1874	1709	2485	1126
TRAF3IP3	1605	892	2969	3021	3191	1737	1299	1123	1352	1406	1775	991	1625	1575	1647	1886	1483	1454	1193	915	1313	2179	2174	1582	1743	2117	507	2730	898	1107	1992	1324	884	1263	1545	1896	1472	2419	1541	2162	2142	3583	1380	1485	1259	722	3030	584	1774
ELOVL5	1579	850	2083	3045	3349	1395	1474	1565	1882	1060	1876	946	2239	1897	1756	2171	1714	1291	1344	1451	1558	1142	2470	2653	2378	2433	372	3245	1566	1362	1730	1519	1413	1819	1453	2207	1352	2541	1153	1678	1962	3100	1682	1669	1731	952	2678	1127	1735
LDHA	1546	812	2732	2822	2614	1913	1284	1126	1354	1329	1596	1203	2630	1782	1546	1405	1399	1250	1210	1471	1749	2355	2495	2089	1923	1699	535	2774	1150	1071	2465	1559	1131	1415	1351	1758	2005	1991	1090	1813	1734	2702	1990	1745	1435	1083	3397	1057	1953
NUMB	1381	745	1970	2980	3292	1733	1793	1569	1798	1150	2557	951	3034	1925	1867	2097	1659	1222	1547	1483	1597	646	2119	2573	2049	2669	356	3496	1691	1264	2229	1233	1301	1846	1163	2246	1075	2245	839	1541	2429	3058	1837	1624	1943	1057	3351	1550	1255
GAK	2188	1000	2669	2712	2858	2081	1841	1424	1247	1831	2468	947	2470	1818	1691	2242	1633	1034	1312	1149	1212	1235	2384	1896	1664	2634	410	2226	1131	1099	3402	843	605	1085	1065	2575	1838	2986	1088	1749	2385	2764	1723	1436	1440	763	3470	865	1431
H1FX	2452	1072	3096	2753	2177	2020	1415	1432	1211	1612	1668	702	1906	1742	1338	1737	1121	1416	1257	883	1860	1701	2555	1439	942	2013	859	2366	854	1076	2973	996	428	1172	1373	1899	2283	2155	1513	1940	1699	3687	1458	1611	1109	440	3663	386	2553
HDLBP	1500	1315	2422	2536	3228	2123	1485	1177	1348	1798	2206	1009	2171	1909	1635	1759	1475	1148	1055	1510	1613	1372	1899	1775	1838	2061	484	2855	1269	1089	2996	1293	883	1073	1478	2151	2455	2263	936	1589	2172	2657	1560	1406	1254	1009	3612	1064	1296
NR1H2	1740	1020	2331	2646	2294	1796	1544	1438	1494	1445	1510	1162	2218	1862	1639	1749	1322	1342	1284	1493	1893	1495	2455	2087	1901	2448	862	2722	1433	1286	2421	1336	902	1880	1355	1974	2109	1944	1310	1709	1894	2814	1991	1860	1417	913	2556	905	2400
GIMAP6	1384	1066	3454	2585	3278	1978	1076	1065	1230	1419	1714	899	1531	1650	1545	1526	1203	1282	910	1064	1633	2387	2101	1768	1975	1927	304	3064	1116	1186	1679	1162	966	1270	1490	1680	1502	2539	1118	1765	1923	3132	1369	1334	1417	814	2379	614	1344
SELENBP1	2221	4100	1087	434	1251	2365	3875	828	6268	4377	1721	6936	985	1224	863	1496	1362	1576	2877	1928	2934	1612	717	593	2009	484	1157	1032	3052	1677	1006	5235	3090	3399	5538	1308	3541	1770	1642	1195	2361	920	2335	1926	1099	2250	464	1368	1368
SLC19A1	1856	794	1653	3350	2515	1185	2309	1505	1680	996	2041	1261	2574	2016	1693	2186	1694	1400	1825	1404	1894	655	2587	2453	1678	2369	635	3014	1527	1416	2302	1331	855	1783	1245	2360	1710	2332	766	1667	1915	2745	2192	2075	1846	720	3005	1369	2006
NFKBIA	1331	867	1929	3850	2241	1146	1431	1653	1721	914	1359	1005	1994	1930	1969	2318	1561	1342	1177	1619	1580	1179	1806	2553	1983	2248	525	3874	1455	1337	1596	1436	908	2277	1265	1712	1728	2050	1250	1320	1677	3077	2200	2187	1865	632	2492	1254	1947
KPNB1	1612	870	2210	2377	3343	1890	1417	1483	1603	1533	2189	825	2760	1586	1825	2276	1677	1096	1270	1615	1428	1256	2082	2146	1805	2818	234	2980	1568	1063	2218	1114	839	1514	1089	2535	1197	2506	739	1685	2330	2809	1588	1261	1480	883	3593	1134	1043
AKT1	1578	846	2230	3441	3764	1642	1700	1183	1282	1222	2142	1087	1925	2038	1649	1810	1636	1427	1026	1366	1388	1327	2450	1871	2126	2149	333	3292	1442	1198	2244	996	820	1736	1766	1978	1806	2549	1181	1400	1995	2957	1592	1178	1723	800	2653	1200	1626
RALB	1382	773	1707	2997	2624	1176	1627	1462	1921	992	1888	1037	3092	1703	1864	1979	1391	1353	1520	1377	1790	782	2364	2514	1810	3170	413	2898	1929	1523	1822	1334	1398	2047	1304	1956	1197	2232	1031	1538	1917	2305	2160	2429	1334	1135	2615	1326	1713
SLC15A3	2044	823	1971	2648	1970	1998	2186	1933	1567	1620	2311	1049	3587	1860	1888	2294	1713	1278	1336	1914	1725	727	2388	2034	1674	2412	679	2791	1612	1295	2643	1386	1133	1264	1081	1964	2199	2211	933	1484	2094	2594	1658	1748	1440	857	2321	1209	1630
S100A10	2107	809	2484	3260	2354	2066	1278	1110	1417	1571	1960	1052	1388	1736	1339	1066	1343	1260	893	1645	2076	1586	3159	1664	1201	1860	1187	3111	1054	1086	2407	1424	934	915	1793	1705	2902	2054	1666	1798	1959	3037	2009	1873	1301	800	2145	857	2272
SNRNP200	1562	1235	3159	2468	3552	2279	1424	1179	1105	1643	2443	862	1977	1603	1656	2267	1642	1078	1037	897	1011	1345	2192	1625	2167	2228	233	2394	1089	937	2757	740	838	972	1192	2509	1244	3070	830	1767	2312	3401	1206	1172	1361	917	3295	641	951
TWF2	1945	881	2234	2639	2126	1677	1759	1647	1386	1381	1767	1133	2443	1920	1436	1665	1351	1269	1288	1396	1983	1678	2548	1893	1157	1966	888	2606	1330	1392	2201	1330	783	1707	1303	1781	2207	1865	1401	1630	1714	2767	2129	2251	1337	573	2530	933	2674
CTSH	2360	975	2295	2367	2584	1781	1042	688	1659	1619	987	1305	2197	2337	1472	1057	1269	1176	983	1980	1524	1060	2491	1547	1666	2471	899	3098	1266	1440	2723	1496	758	1040	1674	1309	2473	1386	1058	1436	1902	3000	1894	1114	1577	860	1824	726	1617
MAST3	1419	815	2178	2520	3728	1873	1997	1311	1373	1413	2541	956	2660	1722	1692	2692	1985	1297	1442	1214	1290	841	2236	2243	1875	3016	404	2870	1457	1226	2884	921	792	1747	1095	2634	1254	2918	821	1765	2433	2554	1813	992	1769	952	2987	1151	1014
PF4	1200	930	1388	1947	1438	1255	2353	2066	2091	2201	940	1435	2795	827	1096	1154	2073	1123	1611	1246	1657	878	2597	2319	1493	1754	885	3408	1460	1495	2301	1048	992	3453	2550	1389	3939	2438	663	1526	1840	694	2367	2120	1413	622	1733	1185	1277
SLC7A7	1631	795	2399	3184	2190	1489	1130	841	1517	1256	1760	1041	1657	2116	1372	1212	1138	1287	899	1833	1477	1354	2231	1897	1394	2819	699	3376	1576	1296	2110	1740	1286	1342	1862	1183	2308	2225	1153	1247	2117	2903	1738	1235	1720	1322	1672	1201	1754
TCF25	1766	833	2531	2637	2583	1637	1507	1328	1149	1526	1985	903	1819	1726	1531	1716	1451	1263	1243	1074	1448	1464	2451	1909	2051	2294	603	2592	1067	1132	2809	950	941	1398	1308	2086	1847	2384	1046	1742	2181	2940	1670	1646	1482	917	2829	838	1923
OGFRL1	1690	555	1733	3868	3101	965	1455	1180	1834	917	1968	867	1026	1608	1605	2146	1546	1082	1066	849	841	832	2415	1686	2536	3808	684	2472	1039	1245	1527	1158	1538	1839	1550	2715	1140	2640	904	1622	2009	2925	1453	1531	2018	1097	2685	1240	1963
LILRA5	1332	586	1582	4107	2131	1358	2232	2094	1598	1266	1599	627	6628	2064	1564	1809	861	1703	1797	2226	2499	565	1984	4270	1334	2876	958	2637	2574	1271	1660	1970	1531	1709	1397	1298	2866	1396	1038	1966	1716	2386	2393	2415	1181	1294	2566	1258	1689
PTPRJ	1558	968	1594	2513	2661	1764	1918	1515	1545	1322	2318	846	3379	1768	1842	2498	1691	1180	1461	1248	1527	810	2190	2368	1568	2054	314	3003	1348	1235	1911	1139	946	1360	1053	2578	1395	2826	741	1510	2148	2735	1904	2034	1701	877	3304	1089	1029
PRPF8	1474	1308	2983	2522	3267	2598	1475	1159	1117	1797	2304	925	2347	1577	1749	2116	1767	895	1181	866	1020	1253	2060	1611	2160	2357	305	2248	1137	896	3161	779	750	835	999	2419	1423	2878	778	1728	2628	3341	1382	1074	1373	691	3341	676	894
ATP5MC2	1575	876	2740	3519	2240	1348	1284	1186	1320	1209	1481	1077	1447	1419	1266	1127	1225	1514	1278	973	1401	1994	2157	1548	2032	2186	1143	2806	979	1181	1867	1540	1537	1217	1596	1513	2923	1956	1954	1849	1891	2949	1746	1856	1209	1022	2252	863	2629
FLI1	1552	962	2429	2832	2893	1763	1412	1352	1658	1335	1932	874	2363	1874	1664	1897	1489	1061	956	1196	1621	1432	2270	2040	1973	2451	437	2980	1445	1108	2038	1170	979	1653	1272	2111	1551	2246	933	1729	2126	3014	1464	1402	1372	1066	2692	1143	1441
CHMP4B	1786	1017	1991	2756	2518	1310	2048	1588	1618	1702	1905	1236	2313	1842	1561	1533	1340	1363	1116	1570	1827	1411	2213	1942	1810	1804	866	2855	1561	1166	1981	1438	1025	1548	1593	2019	2984	2354	1256	1376	1875	2425	1968	1880	1395	922	2382	887	2424
CPNE1	1836	986	2716	2861	2848	1927	1634	1435	1251	1362	1634	1188	2340	1979	1811	1902	1524	1217	1428	420	1044	1422	2458	2316	1874	2548	599	2711	1245	1239	2055	983	864	1380	1292	1623	2089	1902	1260	2028	2060	2980	1492	2014	1636	689	3022	921	1817
PIM3	1324	706	2056	3353	2331	1089	1516	1424	2087	1245	1502	1140	2803	1740	1748	2471	1459	2293	2004	1809	2232	1006	2388	1738	1503	1623	588	3633	1620	1272	1381	1456	990	2078	1257	2011	1105	1773	1185	2041	1819	3005	2236	2419	1593	760	3574	1142	1795
CTDNEP1	1476	1035	2208	2893	2079	1711	1723	1133	1368	1503	1541	1126	1676	1858	1546	1496	1446	1329	1237	1234	1855	1724	2403	1909	1606	1888	1005	2887	1198	1226	2247	1508	875	1521	1350	1865	2363	2132	1285	1595	1957	2728	1879	2117	1507	820	2467	983	2281
PSMD4	1987	856	1923	2969	2138	1332	1610	1480	1606	1312	1716	1344	1925	1692	1809	1436	1509	1139	1178	1336	1636	1522	2182	1820	1547	2041	752	2582	1308	1374	1951	1199	918	1532	1422	1773	2795	2300	1355	1615	2110	2663	1763	2206	1592	781	2574	1101	2345
NXF1	1822	794	2630	3296	3342	1197	1416	1043	1304	1284	1805	1044	1389	1689	1522	1587	1310	1375	1068	904	960	1512	2312	1774	2261	2689	482	2341	1066	963	2379	999	1217	1040	1455	2183	1527	2712	1466	1844	2475	3160	1343	1409	1563	909	2633	959	1812
STK4	1506	1216	2088	2514	4008	1728	1534	1397	1281	1354	2291	681	2269	1525	1760	2511	1725	860	1121	1071	1083	922	2219	1798	2364	2452	166	2395	1065	897	2056	845	858	1160	1143	2701	1064	2899	851	1526	2168	3188	1188	1053	1442	895	3298	1138	1153
RASA3	1594	1255	3192	2657	3105	2149	1265	1299	1115	1673	1379	756	2045	1472	1759	2052	1405	934	1005	1054	1361	1878	2558	1761	1703	1768	205	2633	1058	1045	2553	1016	625	1307	1067	1961	1326	2679	860	2052	1959	3167	1527	1271	968	648	3150	628	1186
LAMTOR1	1598	724	2004	3273	2288	1065	1528	1279	1511	1315	1642	1213	2515	1535	1516	1295	1222	1468	1256	1015	1524	1311	2337	1753	1433	2122	873	2957	1326	1330	1781	1307	1126	1707	1687	1563	2577	2036	1268	1734	1770	2608	1817	2069	1382	858	2355	1182	2110
SLC38A10	2169	906	2278	2302	2938	1827	1799	1359	1246	1825	2304	888	2689	1644	1328	1848	1510	1084	1095	1199	1582	1052	2260	1752	1571	2346	522	2765	1282	1116	3304	889	523	1153	1020	2295	1915	2923	1002	1615	1871	2775	1721	1536	1142	555	3100	741	1751
SRP14	1505	681	2341	3387	2504	1075	1313	1181	1633	1042	1287	1091	1552	1564	1485	1429	1162	1568	1224	967	1377	2231	2255	1468	1915	2198	810	2591	1001	1196	1570	1253	1624	1446	1561	1756	2065	1998	1486	1827	1745	2903	1489	1946	1333	1141	2410	892	2356
CNPPD1	1677	1433	1959	2040	2271	2257	2224	1276	2483	2584	2101	2166	1934	1508	1278	1769	1566	1253	1885	1484	1709	1379	1977	1602	1793	1733	487	2539	2312	1221	2468	2072	1337	1944	1882	1957	2516	2085	1050	1567	2149	1996	1827	1241	1362	1070	1971	1172	1535
TADA3	1896	844	2155	2716	2142	1471	1642	1262	1502	1473	1589	1126	1876	1602	1357	1393	1285	1355	1127	1145	1860	1841	2512	1862	1617	1970	836	3150	1190	1141	2195	1322	966	1651	1378	1739	2211	1912	1434	1715	1702	2502	1797	2129	1321	675	2440	893	2415
LRPAP1	1783	730	2269	2816	2231	1558	1625	1309	1253	1246	1509	1157	3043	1974	1263	1662	1295	1405	1256	1443	2910	1186	2441	2436	1340	2173	803	2276	1183	1299	2248	1147	960	1340	1206	1913	2391	1973	1015	1712	1729	2733	2285	1974	1202	727	2356	867	2244
CTSC	1646	658	2348	2723	1924	1270	1558	1342	1644	1457	1600	949	2160	1813	1605	1017	1287	1086	1113	1635	1796	1708	2584	2924	2403	2014	619	2523	1412	1193	1856	1454	1583	1759	2024	1882	1972	2273	996	1677	1819	2481	1577	1653	1935	771	1976	662	2338
PADI2	2389	876	2142	3259	4170	1429	2642	2454	2337	1067	2165	1081	6902	2326	985	2700	1294	1076	1689	707	1673	452	2515	1342	2560	2450	405	3697	1769	1211	3220	941	1580	1522	976	2186	1804	3632	1212	1262	913	2494	1927	1830	1670	1066	3402	1989	1215
FAM78A	1560	1085	3090	2798	2911	1779	1337	1013	1170	1454	1788	960	1540	1714	1681	1732	1314	1090	1073	1084	1447	1831	2449	1556	1661	2055	443	2445	926	1075	2236	1029	668	1016	1334	2149	1933	2542	1024	1641	1805	3105	1424	1176	1163	597	2826	824	1442
S100A12	1311	360	1678	3643	1962	611	1966	1228	2377	721	1251	1346	6982	1495	2199	1183	922	2376	1695	1484	2382	801	1575	2321	1086	1484	1525	2076	1422	2082	1445	2169	1468	2177	1531	2036	2197	1075	1183	1692	1575	2051	3847	1991	720	1135	2008	1514	1594
CASP8	1478	789	2183	4149	4212	1029	1389	1556	1365	1019	1565	714	1368	1488	1708	1693	1523	1330	1050	871	1181	1487	2877	1859	1984	2424	338	3192	1176	1116	1465	1033	1163	1851	1664	1798	1100	2748	1149	1647	2525	3230	1207	1460	1365	985	2126	1268	2337
ULK1	1781	768	2058	2824	3197	1615	1856	1664	1395	1432	2418	1164	2853	2071	1682	2426	1755	1299	1565	1140	1207	725	2237	1974	1992	2506	439	2525	1462	1361	2863	790	665	1745	1170	2395	1431	2539	890	1477	2495	2349	2021	1521	1819	889	2926	1211	1564
MORF4L1	1465	725	2447	3213	2596	1417	1245	1347	1590	1042	1570	1014	1609	1644	1403	1668	1383	1183	1175	1078	1459	1807	2268	1862	1993	2261	468	2766	1048	1201	1628	1378	1310	1460	1539	1878	1815	2211	1275	1849	2063	3015	1647	1732	1396	1012	2300	912	2071
AOAH	1327	807	2419	2311	2210	1201	1472	1109	1544	1394	1808	950	2796	1529	1471	1650	1150	1222	1318	1833	1464	1106	2891	2192	1880	2699	608	2134	1460	1101	2726	1439	1372	986	1289	1518	2701	1943	888	1583	2668	2410	1709	1479	1353	957	2269	758	1599
WDR82	1258	1071	2776	2715	3160	2207	1184	1149	1084	1227	2093	842	1727	1585	1821	1957	1560	1038	905	854	1347	1448	2169	1789	2096	1821	191	2829	1168	1008	1879	1122	947	1366	1211	2250	1242	2521	763	1681	2004	3106	1197	1163	1359	929	2895	790	1175
HNRNPD	1798	868	2644	2484	2749	2000	1338	1492	1376	1243	1798	920	1941	1761	1448	1835	1419	1067	1044	1202	1334	1753	2280	1852	1435	2021	463	2687	1114	1058	2662	1004	799	1032	1516	2222	1984	2503	1502	1562	2187	3047	1620	1581	1219	581	2845	852	1930
FBRSL1	1971	915	2578	2817	2933	1968	1627	1170	988	1704	1576	761	1898	1795	1469	2059	1420	1320	1324	941	1391	1294	2469	1878	1733	2036	488	2766	1117	1132	3047	797	734	1078	1321	2507	1563	2140	981	1801	2269	3286	1803	1309	1353	673	2680	677	1808
PLD3	1507	1062	2319	2810	2421	2041	1481	1219	1052	1542	1829	1003	1931	2065	1285	1610	1369	1176	1059	1232	1891	1225	2401	1973	1885	2136	644	2552	1225	974	3863	1198	861	898	1365	1699	2261	2515	1214	1422	1793	3289	1608	1276	1119	690	2743	809	1969
ARF6	1679	963	2711	2748	2875	1821	1420	1158	1452	1279	1424	766	1588	1695	1499	1832	1286	1054	1052	1240	1704	1845	2851	1688	1573	1910	366	2674	1051	1212	1916	1236	852	1353	1503	2271	1521	2354	1045	1820	1584	2982	1497	1496	1398	691	2712	665	2106
TRPC4AP	1722	863	2429	3078	3154	1458	1576	1351	1299	1255	1926	1118	2129	1710	1646	1737	1492	1286	1403	1234	1274	1165	2222	1821	2084	2718	565	2619	1173	1124	2768	979	939	1332	1081	2117	1474	2500	1177	1387	2060	2508	1747	1598	1640	902	2964	1061	1781
GLT1D1	1494	659	1464	3161	2577	951	1385	1691	2066	987	2135	1429	2822	2071	1913	1992	1512	1559	1796	1110	1709	542	2215	2569	1407	2379	522	3392	1829	1744	1529	1343	1218	2602	1495	2139	1648	1737	1032	1535	2050	2161	2175	2153	1987	936	2756	1434	1335
ARSA	1952	745	2190	2746	1877	1194	1919	1574	1318	1390	1712	1061	2073	2057	1706	1726	1568	1351	1407	1422	1550	1301	2208	2474	1292	2649	433	2415	1365	1348	2399	956	878	1509	1283	1429	1526	2349	1181	1580	2127	2416	2003	1900	1845	753	2704	1114	2040
GBP5	856	604	1870	1898	1982	940	879	860	1257	1310	1074	553	2017	857	1348	1261	1127	1336	682	2896	2732	4125	1624	1283	2032	2607	297	2860	1244	977	672	1214	602	727	831	1442	747	1845	611	1364	1658	1638	827	712	1863	661	3945	822	1089
SIRPB1	905	989	1216	1709	3270	1314	1726	964	1382	819	1364	1509	4517	2714	2343	2605	988	968	1940	2335	1483	941	2302	3293	3148	1833	526	4182	2443	1688	3081	713	1957	2672	1042	2138	1143	1632	591	1248	1583	3229	1808	1284	1398	1290	1933	1290	1758
PIP4K2A	1710	1458	2618	1820	2474	2086	1989	1366	2255	2051	1936	1354	1500	1497	1530	2174	1455	847	1857	1082	1574	1546	2569	1774	2165	1485	385	2025	1346	1112	2378	1641	1108	1261	1666	2051	1897	2899	987	1715	2102	2321	1438	1514	1217	1235	2570	1199	1296
WDR45	1698	1003	1908	2378	2321	1196	1827	1414	2253	1954	1747	2636	1627	1582	1271	1487	1465	1605	1562	1445	1697	1808	1966	1836	1973	1671	848	2560	1721	1219	1764	2007	1684	1875	2100	1681	2919	2002	1504	1573	2011	2171	1980	1832	1387	1075	2087	1191	1946
PACSIN2	1565	908	1683	2505	2790	1761	1635	1427	1728	1325	1980	943	2886	1860	1850	2476	1807	1172	1363	1177	1325	691	1996	2550	1743	2298	414	2884	1517	1290	2620	926	907	2085	1038	2494	1468	1962	866	1466	1830	2630	1936	1754	1648	944	2726	1233	1314
PRELID1	1730	768	2266	3017	1927	1260	1687	1501	1699	1201	1175	898	2271	1541	1227	1429	909	1770	1294	1299	2145	1766	2553	1917	1845	2266	938	2489	896	1181	1762	1364	1210	1383	1687	1686	2229	1492	1156	1695	1559	2830	2048	2310	1401	721	2712	692	2787
MEFV	1192	831	2009	3019	3634	1412	1087	1052	1699	1714	2458	1113	2665	1718	1553	2450	1756	1297	1220	1725	1420	466	2217	2159	1924	3205	245	2636	1965	1239	1667	1141	946	1772	1173	2502	1301	1933	622	1416	1963	2801	1266	1119	2072	874	2836	1318	912
Mar.08	2063	2717	1458	1617	2641	2027	2404	1283	2724	3138	2499	2234	1731	1480	1503	1887	2060	1164	1804	1494	1617	1001	1581	1394	1860	1521	447	1927	1694	926	1722	2561	1487	1681	2689	1834	1813	2173	1114	1206	3153	1860	1531	1661	1137	1798	1683	1547	1111
COL18A1	1831	856	2361	4909	3145	311	2370	2272	1490	1030	1939	1901	1390	2138	1688	2453	1232	2536	2319	1178	1657	801	2823	2209	319	2406	581	1726	1192	1231	3241	1082	965	1760	1487	1546	1696	2273	850	2034	3034	1879	1877	2627	932	661	1845	1675	2116
CD2	1568	855	3409	2978	2300	1338	1141	1023	1092	1021	1172	989	947	1624	1538	1527	1147	979	915	614	1750	3505	2965	1518	1723	1616	617	2443	825	1280	1702	1422	877	1149	1263	1406	1588	3407	1298	2154	1320	2171	1327	1684	1594	606	2236	477	2225
PSMB3	1503	814	1771	2586	1649	1269	1544	1357	1524	1090	1739	1145	2430	1866	1537	1404	1439	1192	1273	1221	2161	1482	2286	2081	1710	2021	1156	2706	1134	1386	2109	1588	1258	1595	1163	1840	2592	1556	1121	1526	1694	2297	2046	2434	1552	899	2219	836	2300
TFE3	1344	845	1752	2502	3095	1550	1725	1378	1864	1576	2002	1274	2564	1657	1521	1993	1445	1393	1400	1730	1766	1080	1960	2095	1800	2314	405	2853	1672	1311	2053	1395	987	1761	1287	2028	1697	1984	984	1475	2115	2489	2229	1477	1720	929	2780	1451	1410
GNS	1352	932	2390	2074	2599	1974	1368	1030	1349	1304	2123	759	2749	1808	1981	1908	1440	897	973	1836	1502	941	2223	1941	2007	2267	230	3054	1187	1099	2255	1288	1062	1330	1025	1982	1584	2394	788	1319	1891	2921	1746	1114	1492	1245	2827	1154	1198
YIPF3	1542	821	1886	3022	2631	1406	1553	1226	1531	1379	2098	1127	2261	1851	1576	1646	1514	1230	1400	1341	1578	1062	2123	2104	1772	2548	557	3046	1443	1244	2143	1448	1059	2001	1283	1813	1754	2092	983	1529	2009	2599	1958	1641	1606	930	2264	1100	1796
TMEM63A	1487	932	2749	3042	3625	1694	1267	1231	1145	1098	1718	1317	1390	1546	1614	1926	1481	1175	1098	837	953	1199	1774	1709	1800	2197	462	2290	1005	864	1984	1090	890	1248	1429	1972	1353	2231	1152	1808	1878	3418	1854	1394	1288	694	2886	615	1284
SEMA4A	1587	595	2036	2609	2275	1581	1747	1671	1352	1256	2290	1075	4327	1938	1873	2620	1981	1119	1850	1934	2043	604	2231	2797	1550	2204	252	2842	1827	1356	2654	1124	726	1039	1055	2064	1508	1683	880	1494	2101	2454	2415	1594	1880	1231	3612	1496	1198
EZR	1891	1181	2746	2260	3044	2696	1235	1166	1133	2079	2009	805	1436	1625	1535	1907	1577	865	1009	1104	1318	1499	2520	1677	1750	1565	418	2389	1121	776	2893	610	634	708	1162	2279	1756	2611	1114	1715	1839	2801	1271	1352	1247	709	3342	764	1392
UBXN11	2022	568	2475	2764	2732	1080	1292	1087	1130	1675	1976	1012	1442	1711	1339	1237	1455	1770	1003	1139	853	1293	2423	1366	944	2741	722	2142	1043	1085	2215	800	509	732	1873	1808	2300	2274	1448	1657	2457	2845	1678	1709	1352	428	2145	1007	2018
NADSYN1	1555	632	2549	3539	2837	1203	1330	967	1448	1291	1804	1000	1864	1855	1442	1634	1256	1629	963	977	1038	1552	2371	1694	1928	2419	697	2663	963	1066	2065	990	990	1316	1467	2171	1682	2319	1122	1806	2181	2737	1521	1475	1658	852	2694	916	1608
AKT2	1603	1053	2444	2588	2852	1566	1541	1148	1332	1628	1981	1157	1800	1776	1447	1769	1293	1216	1000	1219	1392	1421	1935	1729	1502	1999	320	2511	1321	1114	2425	1078	769	1596	1491	2052	1929	2231	1096	1584	1963	2799	1616	1355	1320	772	2361	999	1391
MME	1092	483	1197	2003	4204	1229	1864	1259	1664	707	1828	762	3862	1857	1860	2783	1016	1224	1466	1359	1814	527	1713	3127	2478	2514	304	2571	1647	1678	1450	908	1262	2329	800	2840	1103	2638	622	1401	2178	1728	1921	1189	1674	1587	4284	1636	1367
CANX	1390	875	2752	2735	3081	1773	1124	1083	1244	1170	2048	747	1894	1782	1558	1674	1221	964	814	1208	1240	1340	2349	1879	1831	1821	232	2559	986	964	2035	1246	1033	926	1255	2258	1345	2460	999	1672	2174	3112	1264	1155	1402	940	2976	785	1384
OSTF1	1569	817	1670	2757	2312	1359	1531	1354	1568	1140	1461	1135	2289	1898	1427	1515	1315	1302	1055	1174	2063	1444	2199	2272	1656	2151	618	2790	1490	1409	1844	1292	1302	2003	1332	1619	1895	1720	1013	1518	1633	2614	2002	2051	1453	934	2432	1149	2448
RASSF1	1657	689	2659	2500	2655	1034	1363	1161	1093	1419	1890	708	1156	1615	1177	1689	1094	1064	961	737	1254	2089	3040	1903	1711	2173	658	2010	777	1086	2459	1061	786	968	1242	2008	1839	2976	1232	1708	1771	2637	1210	1391	1404	688	2748	553	2244
RPS21	1472	500	2500	4011	2269	754	1892	1165	1439	801	1028	1006	647	1306	1176	1167	1077	1785	1082	297	715	1492	1772	1020	1861	2184	1095	1239	739	1112	993	880	1679	1090	1970	2371	2646	2052	1971	2053	1772	2839	1164	2495	618	649	2265	793	2918
AL034397.3	1883	569	1614	3575	3096	765	1452	1319	1729	1013	1798	1098	2194	1963	1473	1581	1133	1501	1353	1121	1215	815	2036	1894	1810	3562	649	2123	1163	1366	2004	1081	1423	2291	1317	1720	1518	2774	1558	1496	1850	2921	2289	1440	1700	1076	2392	1546	1421
KCNJ15	1096	518	1239	2256	2279	1028	1586	1284	2322	741	1801	1500	3453	1835	2223	2807	1316	1576	1446	1183	2625	999	1919	3056	1664	1932	428	2934	1717	1480	1565	1870	1513	1882	1099	1551	948	2145	825	1135	1263	2646	3259	1871	1676	1266	3031	949	832
CDV3	1547	1031	2431	2596	2922	1755	1549	1369	1241	1122	1818	781	1969	1549	1592	1765	1443	1160	1099	1060	1327	1515	2218	1755	1737	2015	376	2629	1031	1096	2099	1185	857	1062	1226	1947	1573	2362	1008	1629	2146	3222	1127	1482	1247	849	2989	976	1729
OSCAR	1820	770	1940	2198	2436	1169	1585	1442	1338	1449	2152	1035	4136	1774	1270	1742	1482	1348	1558	1823	1386	665	2050	1795	931	2881	722	2542	1366	1239	2971	1454	802	992	1380	1905	2384	2411	1253	1172	1648	2493	2344	1619	1337	851	2936	1103	2170
F13A1	1111	1004	1794	1751	2083	1952	973	1142	1780	2683	2006	904	3024	873	1427	1862	1931	771	997	1352	1700	396	2374	1962	1389	1351	165	4138	1645	888	3788	862	1104	2016	1549	1420	1652	2568	362	1331	2014	999	2549	1406	1078	773	2008	1106	689
TRIM8	1571	818	2040	2579	2653	1686	1603	1259	1389	1438	1670	946	2800	2004	1570	1995	1478	1142	1382	1301	1726	1024	2367	1882	1629	1970	306	3735	1465	1019	2264	1166	975	1676	1416	2065	1562	1853	918	1652	2144	2669	1690	1701	1420	804	2786	952	1644
SIGLEC10	1899	714	1943	2298	1188	1395	1015	2122	1176	1320	2381	1075	898	1498	1991	1709	1355	1360	1235	1779	1602	606	1492	2482	2073	2169	316	2499	1753	919	3484	1318	955	1337	1159	3144	1374	1390	1105	887	2236	3059	910	1095	1740	1039	1999	1434	1124
SULF2	1493	909	2010	3356	3416	2198	935	1256	1591	1119	2519	724	3387	2101	1467	2179	1256	938	1049	887	1427	558	2310	2091	2005	2150	371	2734	1217	1209	2443	982	841	1332	1548	1960	1394	2496	880	1568	1371	2649	2477	920	1316	1001	2703	1272	1174
HCP5	1149	698	2168	2946	2494	1061	1249	1031	1296	1185	1495	932	964	1626	1389	1174	1068	1199	894	1038	1035	2261	2025	1654	1924	1991	573	2513	1087	1216	1182	1333	1292	1646	1147	1731	1390	2537	1159	1627	1603	2305	1642	1209	1296	1040	3144	1137	1935
PIEZO1	1655	957	2932	2460	3505	1999	1454	1010	955	1621	2072	884	1188	1618	1446	1635	1140	883	953	1313	1255	1093	2340	1467	1836	1920	325	2368	1055	786	2815	1016	709	819	1265	2174	1544	2782	945	1922	2024	2731	1255	1347	1329	756	3152	480	1339
CD79A	1374	992	1895	2715	2861	2709	743	684	1051	790	934	1249	987	726	1803	1574	1601	843	883	734	1148	1369	2542	1212	1348	1683	742	2407	1000	562	2088	1225	754	1246	1600	3132	1859	1362	1916	1298	1312	2842	899	3063	1222	598	2362	751	2444
SUSD6	1513	823	1820	2575	3390	1530	1416	1169	1441	1105	2273	888	2625	1778	1773	2402	1462	1062	1185	1049	1446	676	2074	2198	1946	2472	223	2887	1444	1108	2070	952	881	1443	956	2337	1017	2299	931	1375	2362	2735	1365	1088	1804	973	2823	1118	1141
SSR4	1491	783	2509	3031	2462	1096	1366	1047	1324	1150	1077	1023	1327	1567	1202	1121	1013	1542	1044	708	1266	2004	2501	1433	1651	1995	1338	2278	891	1117	1628	1163	1197	1287	1508	1545	2589	1815	1569	1763	1543	2451	1307	2125	1192	909	2657	603	2346
EIF5A	1397	850	2555	2501	2409	1768	1255	1207	1311	1280	1410	1014	1612	1731	1533	1507	1334	1385	997	1198	1664	2240	2035	1672	1627	1726	647	2650	947	1076	1960	1269	879	1154	1417	1729	2863	1857	1036	1647	1698	2966	1534	1462	1319	599	2638	611	1876
BST2	2051	692	2050	2395	1946	1087	1119	1025	1227	1822	1101	812	1413	1350	1056	1118	895	1274	930	1925	1509	1881	2081	1681	1183	3413	1021	2342	1233	1043	1657	1394	772	1042	1202	1472	2825	1747	1515	1774	1452	2359	1409	1730	1130	649	2332	788	2180
NORAD	1365	827	2521	3236	3263	1233	1036	1067	1469	1078	1707	709	1202	1387	1383	1548	1312	1416	989	728	1073	1458	2278	1621	1831	1967	432	2546	804	922	1438	1275	1085	1429	1764	2018	1227	2433	1258	1791	2005	3116	943	1455	1458	762	2598	951	1605
KLHL21	1312	881	2153	2860	3236	1594	1686	1276	1415	1109	1817	943	1971	1967	1788	1996	1598	1235	1048	796	1207	692	2168	1728	1606	2338	320	2475	1430	1108	2014	917	903	2069	1128	1912	1279	2316	833	1421	1933	2689	1356	1198	1476	858	2638	1053	1527
IFI16	1450	745	2123	2088	2160	1350	1381	1139	1618	1626	1276	751	2640	1292	1408	1867	1282	1050	1219	2040	2043	1444	1944	2107	1776	2998	300	2802	2086	1306	1481	1161	852	1287	1032	1694	1344	2073	1009	1861	1750	2217	1506	1394	1391	936	3047	1338	1236
BNIP3L	1762	1405	1634	2369	2005	1156	1857	1299	3838	1709	1580	2817	1871	1844	1342	1483	1588	1261	1618	1625	1681	1189	1927	1646	2079	1958	444	2223	1548	1201	1381	2202	1686	1975	2759	1550	1809	1692	1430	1449	2427	2162	1837	1887	1156	1421	1631	1728	1811
RAB1B	1406	842	2142	2129	2449	1636	1482	1160	1227	1485	1719	923	2410	1629	1432	1621	1294	1297	1137	1285	1682	1571	2423	1852	1521	1943	400	3046	1509	1149	2193	1247	834	1746	1265	1730	1793	2070	832	1441	1613	2188	1898	1395	1452	742	2606	876	1381
TMEM140	1405	835	1594	2591	2624	1754	1543	1223	1733	1507	1206	945	2800	1584	1152	1529	1455	1274	1198	2246	2704	1375	1810	2362	1473	2583	598	2591	1676	1155	1603	1769	932	1875	1288	1432	1310	1801	718	1485	1418	2066	2486	1811	1925	933	2559	1896	1513
GZMM	1847	1094	3681	2083	1929	1104	1139	1163	1053	1473	1408	777	1011	1545	966	1409	784	1208	874	645	2012	2845	2229	2183	1424	1220	981	1652	804	1362	1669	1183	737	1261	1270	1408	2435	2260	920	1767	1245	1995	1464	2349	1094	404	2329	308	2889
CANT1	1392	860	1693	2610	2285	1670	1520	1313	1372	1094	1621	987	2754	1869	1542	1919	1373	1126	1213	1280	1938	834	2128	2144	1608	2170	498	3496	1426	1268	2241	1138	997	2029	1125	1811	1406	2096	806	1422	1605	2578	1964	1672	1463	869	2421	957	1663
ERP29	1699	840	2601	3304	2379	1485	1318	1121	1234	1175	1461	899	1376	1560	1309	1237	1188	1450	962	976	1428	1990	2053	1565	999	2360	872	2475	889	1026	1861	1405	606	991	1522	1724	2409	2173	1362	1606	1575	3032	1486	1736	1139	441	2466	797	2112
CCNDBP1	1577	796	1972	2751	2564	1321	1661	1272	2308	1133	1720	1622	1866	1678	1391	1648	1294	1210	1255	1110	1561	1356	2123	1866	2065	1768	602	2601	1290	1289	1699	1298	1674	1806	1660	1712	1589	1917	1246	1569	1769	2367	1650	1743	1582	1166	2176	1161	1874
BID	1425	600	1628	3443	2005	911	1550	1495	1946	922	1441	970	1710	1472	1452	1601	1533	1726	1302	1383	1553	997	2001	2080	1601	2255	841	2832	1526	1535	1426	1468	1229	1610	1681	1670	1662	1397	929	1747	1716	2670	1487	2010	1750	887	2132	1196	2069
UBE2R2	1200	758	1744	2917	2455	1525	1604	1242	1410	1039	1585	1075	2183	1620	1791	1651	1376	1329	1365	1287	1685	974	2371	2391	1600	2008	554	3116	1596	1335	1919	1106	1147	1931	1433	1890	1464	2012	863	1630	1807	2309	1920	1846	1504	973	2604	1193	1640
DENND2D	1170	950	3056	2953	2959	1482	1040	1111	1174	1070	1322	958	1086	1585	1367	1812	1225	987	1091	860	1175	2582	1640	1825	1935	1940	654	2522	755	842	1690	1086	1089	1354	1174	1887	1746	2545	1294	1709	1517	2908	1426	1486	1368	777	2687	533	1299
CTBP1	1590	865	2674	2545	2482	1644	1271	1064	1090	1502	1545	776	1645	1698	1464	1607	1045	1225	993	947	1479	2096	2442	1608	1652	1658	483	2450	985	1114	2262	1093	874	1343	1333	1940	1573	2319	991	1794	1829	2723	1621	1305	1317	634	2644	625	1862
C11orf21	1559	861	2608	2867	4222	1203	1226	1368	1147	1510	2006	725	1561	1746	1313	1559	1423	1432	1010	1120	1003	1654	2308	1372	1327	1897	533	1922	787	1005	2047	901	776	987	1270	1634	1990	2849	945	1994	2323	3205	1471	1195	1311	500	2044	680	1830
IL13RA1	1244	459	1572	2893	2776	1177	1471	1303	1800	887	1648	776	1727	1848	1721	1769	1387	983	1316	989	1416	666	2204	2244	2066	2471	531	2524	1189	1234	1603	1081	1134	2725	1234	2072	1188	2125	821	1426	1907	2372	1816	1826	1764	1020	2118	1173	1324
RTN4	1458	889	2133	2435	2658	1587	1249	1022	1446	1250	2042	872	2668	1585	1401	1768	1248	1152	1007	1427	1609	1042	2427	1828	1723	1893	346	2738	1470	1273	2092	1170	1150	1437	1242	1923	1236	2196	915	1551	1816	2882	1638	1298	1456	1107	2493	1029	1305
Mar.02	1924	1173	1975	1805	1953	1303	1503	1167	1620	3076	1170	1433	2405	1432	1434	918	1277	1638	1518	1558	1763	1439	1935	1741	1596	1226	797	2594	2157	1127	2181	1429	951	2741	2416	1218	3425	1524	929	1735	1494	1414	1875	1720	1136	1081	1450	1596	1758
HK1	1966	1244	2287	1655	2404	2146	1877	1350	1798	2333	2024	1351	2674	1404	1185	1719	1460	976	1126	1375	1561	966	1855	1651	1618	2124	383	2026	1434	878	2968	1122	821	1042	1372	1906	1747	2458	793	1525	2031	2513	1472	1395	1071	793	2269	1033	1039
LRRK2	1210	825	1305	2347	3137	1059	1357	1398	1698	994	2436	712	2910	1405	1861	2933	1601	1128	934	1267	1073	790	1509	1685	1986	3302	252	2369	1180	980	1312	1015	956	1113	1058	2678	578	2344	767	1085	2495	2246	1214	1028	1546	807	3601	1396	1250
PHB2	1271	775	2590	3457	2295	1257	1222	1009	1189	926	1214	1068	1362	1655	1526	1234	1239	1448	977	745	1287	2208	2023	1454	1652	1835	830	2767	916	1006	1449	1184	1022	1536	1606	1612	1989	1774	1418	1685	1524	2831	1447	1798	1298	691	2254	691	2163
MLF2	1525	857	1866	2952	2417	1600	1445	1321	1457	1187	1692	1016	2349	1772	1430	1634	1354	1148	1196	1098	1592	1141	2171	1930	1488	2331	588	2594	1263	1100	2312	1021	740	1787	1150	2157	2022	1976	1071	1383	1903	2295	2037	1632	1605	691	2397	1037	2016
LTB4R	1837	662	1985	2354	2371	1164	1800	1276	1437	1110	1551	949	3524	1649	1049	2027	1035	1169	1321	976	1453	855	2152	2114	1423	3349	730	1827	1295	1146	2411	1191	789	1671	1063	1662	1577	2261	931	1528	1638	2193	2243	1242	1136	745	2548	1188	2546
SERBP1	1571	932	2584	2718	2700	1744	1130	1080	1230	1176	1594	892	1533	1542	1426	1562	1317	970	940	996	1455	1895	2177	1676	1708	1862	356	2499	903	932	1771	1189	762	998	1407	1939	1642	1911	1138	1573	1798	3171	1300	1682	1121	782	2609	744	1772
PRAM1	2418	588	1891	1954	2317	1526	2292	1482	1283	1491	2467	794	3050	1680	1211	1712	1289	922	1227	1407	1221	697	2083	1476	1690	3017	737	2305	1056	1101	2882	917	736	908	984	1923	2519	2300	942	1113	2161	2360	2142	1228	1221	828	2932	1190	1510
HM13	1642	729	2116	3150	2089	1846	1543	1116	1176	1319	1748	818	2304	1762	1374	1297	1312	973	1028	1336	1574	1175	2143	2160	1795	2499	720	2235	1085	963	2283	1137	1029	1342	1298	1653	2066	1661	913	1202	2074	2882	2047	1363	1288	1016	2328	751	1658
HNRNPDL	1567	762	2719	2979	3010	1205	1006	1308	1278	1078	1590	799	1279	1644	1503	1529	1276	1162	941	710	891	1629	2018	1544	1870	2161	433	2178	796	868	1925	837	1109	913	1580	1748	1329	2417	1562	1842	2155	3299	1253	1461	1180	729	2493	583	1972
STRN4	1578	778	2020	2422	2665	1509	1724	1414	1375	1291	2102	1201	2023	1826	1540	1842	1476	1317	1285	1305	1225	817	2450	2065	1661	1682	530	2627	1474	1071	2523	1112	791	1426	1312	2050	1643	2167	783	1565	2122	2617	1762	1541	1434	806	2279	1111	1434
CPVL	1147	858	2711	2275	2185	1729	903	691	547	1410	1597	833	2452	2309	1338	651	1105	1372	595	2289	1270	1099	2926	1640	781	1521	598	3263	1401	1607	2829	1280	1062	542	1303	1331	2580	1900	519	1476	2352	2154	1769	1502	1552	1086	1735	581	2377
GHITM	1425	880	2185	2584	2445	1444	1379	1012	1650	1025	1809	1047	1830	1665	1530	1480	1215	1133	928	1150	1470	1505	2142	1931	1784	1898	447	2717	1035	1083	1847	1361	1274	1292	1428	1720	1781	1912	1123	1657	1734	2855	1529	1567	1430	922	2211	888	1757
SH2D3C	1478	925	2142	2199	2519	1893	1909	1228	1145	1685	2010	919	2544	1593	1717	2147	1476	1057	1306	1434	1449	1011	1978	1525	1773	1971	305	2696	1258	1002	2615	808	760	1399	880	2220	1161	2292	787	1536	1810	2429	1336	1162	1561	693	3080	885	933
RPL13P12	1494	860	2527	3041	2437	905	1746	1164	1142	801	1043	938	1128	1405	1532	1403	999	1697	1218	474	1116	1818	1742	1307	1603	1912	1531	1885	718	1093	1473	1086	985	1477	1392	1616	1122	1701	1572	1381	1286	3272	1422	2159	886	536	2072	514	2521
Sep.06	1163	1071	2485	2683	2908	2282	1073	1229	1076	1150	1250	1065	1483	1288	1724	1942	1414	991	1033	1036	1193	1836	2147	1772	1830	1786	333	2691	1124	836	1623	992	709	1125	1134	1939	1366	2338	998	1864	1550	3348	1451	1190	1181	571	3222	591	877
CEACAM3	1446	584	1220	2687	2331	762	1721	1694	1426	947	1820	1116	2732	1572	1651	2136	1422	1908	1627	1553	1682	640	1748	2140	1708	2686	683	2225	1535	1335	1700	1471	1286	1439	991	1881	1408	1696	1196	1520	1864	1883	2339	2515	1688	964	3100	1121	1621
RHOB	1486	653	1386	2996	3298	1339	1716	1095	1296	1491	1825	851	1189	1811	1181	1729	1417	1666	1299	1130	999	621	2681	1195	1856	2201	597	2522	1557	1268	1773	636	957	2667	1587	2507	1172	1914	862	1572	2158	3231	1374	1144	1760	726	2385	1095	2142
EIF3H	1064	553	2524	4141	2880	839	1295	993	1364	745	1378	839	839	1277	1399	1163	1085	1954	1058	552	834	2098	1782	1198	1455	2475	722	1996	757	1028	1025	946	1247	1193	1976	1873	1417	2036	1592	2003	1894	3212	1069	1662	1041	811	2342	919	1779
MIB2	1696	700	3894	2020	2418	1058	1456	1349	1090	1737	1926	866	1281	1618	989	1802	1011	1063	1075	1056	890	2154	2029	2020	1232	2098	535	1796	801	1464	2415	650	659	893	1101	2082	1967	3640	831	1797	2016	2198	1897	1448	1385	472	2903	500	1945
FNBP1	1639	1058	2569	2088	3184	2071	1397	1256	955	1494	2024	770	2216	1406	1525	2126	1398	743	992	870	1292	1277	1958	1598	1816	1903	239	2217	1068	732	2388	832	714	990	974	2398	1325	2642	739	1602	1850	2707	1302	1080	1172	741	3205	839	1178
BCL3	1000	601	1449	2867	2307	1425	1594	1534	1485	1005	1598	767	3799	1391	1438	2027	1283	1305	1817	1496	2314	666	2031	2404	1675	1744	577	3140	1541	1257	2186	1557	1189	2384	847	2005	1392	1347	747	1463	1635	1996	2321	2217	1337	1013	3507	890	1503
ATP5F1D	1771	777	2235	2362	1582	1483	1605	1193	1210	1251	1334	874	1500	1648	1332	1298	1117	1002	1018	951	1709	1788	2210	1796	1908	1778	1573	2207	912	1099	2232	1457	1097	1179	1194	1659	2664	1458	1216	1725	1581	2569	1795	2183	970	886	2536	709	2528
NRDC	1585	779	1840	2676	2767	1347	1560	1276	1359	1197	1849	1072	2238	1556	1764	1856	1366	1067	1117	1096	1296	1008	2158	2132	1858	2358	457	2620	1143	1079	2303	1077	906	1287	1018	1804	1304	2255	1042	1535	1887	2467	1664	1463	1361	998	2589	1109	1141
ANXA5	1706	845	2050	2423	2117	1863	1122	1235	1208	1630	1870	744	2024	1458	1683	1159	1293	976	919	1810	1728	1600	2132	1659	1527	1830	466	2616	1286	843	2394	1259	896	738	1193	1654	2153	1883	994	1339	1761	2899	1722	1310	1125	1045	2531	873	1575
SPON2	1332	887	2875	1073	3209	1280	1309	654	829	1978	1355	474	845	1131	810	1894	898	790	670	1319	1372	3655	1484	2549	1909	2102	179	1486	420	1510	1503	415	873	1275	741	1733	2530	2437	335	1642	2125	1325	1659	1044	915	492	1997	287	1514
DDOST	1329	879	2660	2795	2378	1520	1172	913	1110	1218	1483	947	1475	1733	1378	1229	984	1150	774	1243	1496	1895	2230	1453	1958	1496	441	2496	962	973	2037	1222	1056	1072	1323	1552	1928	1969	1112	1648	1595	2605	1435	1357	1357	952	2913	648	1715
PPP2R5C	1193	733	2806	2618	2817	1192	1284	1051	1200	1125	1669	737	1293	1381	1192	1650	1108	1082	929	731	1151	1834	2494	1885	2061	2009	434	2205	933	979	1655	1048	1203	1140	1305	1804	1089	2660	1010	1810	1789	2502	1054	1328	1340	894	2738	886	1672
EIF3B	1958	1011	2531	2271	2253	2083	1529	1213	1185	1605	1489	1209	1627	1488	1331	1647	1314	882	1194	1055	1353	1667	1944	1553	1646	1891	465	2082	1020	971	2549	1080	724	928	1179	2048	2032	2088	1163	1645	2082	2708	1265	1719	934	724	2565	541	1606
CIC	1456	858	2302	2343	2694	1912	1433	1310	1135	1556	2283	1007	2978	1729	1755	2191	1600	1171	1264	1261	1244	955	2157	1706	1607	1608	215	2894	1314	910	3048	920	667	1133	999	2486	1168	2097	787	1565	2044	2605	1831	1316	1438	602	2882	721	913
CPSF1	1575	579	3170	3533	3345	1338	1044	1079	572	1638	2077	872	941	2042	1306	1171	1280	1276	1154	1048	1210	1433	2856	1203	1105	1245	332	2067	1104	1123	2017	646	940	884	1233	2554	1901	2818	1423	1196	2491	2582	1351	1885	1511	602	3379	384	988
TUFM	1602	908	2465	3098	2523	1513	1077	1084	1020	1284	1672	1092	1409	1348	1436	1511	1021	1251	978	997	1087	1624	2049	1638	1276	1846	687	2379	793	835	2302	1272	598	919	1488	1474	2218	2118	1395	2130	1796	2739	1280	1999	1100	445	2570	847	2037
KDM4B	1685	933	1617	2358	3132	1761	1815	1445	1221	1107	2039	928	3178	1575	1827	2314	1704	1016	1260	917	1103	604	2079	1705	1419	2306	335	2316	1341	955	2596	828	621	1565	1062	2394	1252	2414	829	1214	1983	2522	1653	1644	1303	705	2607	1089	1244
IGHG1	772	472	1149	952	40276	731	475	214	465	514	472	283	681	744	623	242	513	441	969	943	1271	4962	865	817	787	227	250	4280	801	185	1605	269	153	655	902	1804	662	666	489	672	1350	2059	563	796	229	1579	6627	1592	581
CDIPT	1817	909	1954	2218	2254	1410	1769	1211	1573	1342	1488	1227	1954	1795	1384	1446	1264	1318	1278	1136	1570	1393	1916	1727	1766	1915	640	2426	1341	1259	2079	1459	1036	1532	1315	1485	1838	1847	1167	1310	1690	2533	1675	1638	1389	970	2132	903	2117
CAPG	2079	1086	899	1960	1809	1635	1392	1237	1060	1228	1541	990	2576	1433	1230	1235	1410	1130	968	1753	1753	931	2246	1709	1304	2090	826	2525	930	884	2474	1245	501	771	1194	1241	3228	1929	1303	1026	1597	2921	1811	1746	1211	540	2026	817	1742
SON	1522	1021	2448	2301	3226	1878	1306	1125	1065	1329	2279	659	1786	1283	1483	2100	1531	827	882	854	922	1075	2020	1614	1973	2054	287	2107	905	719	2345	727	705	834	959	2320	907	2750	920	1374	2278	3182	899	1164	1194	693	2810	729	1056
RAP1A	1422	660	1929	3029	2415	1032	1310	1425	1806	874	1437	903	1384	1545	1521	1507	1393	1198	955	1005	1624	1379	2100	1979	1745	2003	535	2563	1148	1281	1461	1376	1665	1882	1460	1630	1258	1939	1068	1540	1731	2645	1577	1845	1337	1051	2251	1020	2085
EPB41	1042	1439	2167	2262	3432	2321	1472	1050	2237	1550	2355	1008	1689	1353	1745	2342	1749	878	1127	855	968	988	1682	1464	1760	1832	181	2435	1118	849	2032	1047	710	1308	1192	2551	996	2287	655	1362	2276	2859	1131	783	1348	866	2866	924	529
PTPRE	1216	665	2058	2905	3263	1338	1343	1242	1792	1112	1948	855	1985	1649	1705	1772	1473	1146	1196	1185	1246	822	2175	2054	1954	2426	367	2530	1010	1209	1900	1057	1105	1247	1350	2031	1117	1868	1017	1548	2272	2994	1431	1245	1532	962	2658	995	1212
ITGB1	1162	908	2829	2629	2688	1819	1180	964	1176	1335	1413	646	1427	1247	1147	1351	1346	727	777	944	1620	1535	3225	1469	1907	1119	150	2829	997	888	2369	906	965	1166	1422	1360	677	2068	794	1697	1504	2163	1095	1062	1390	745	2444	684	1719
RNF24	1180	703	1351	2392	2762	1359	1583	1273	1473	887	1873	930	2907	1502	1694	2190	1427	1103	1573	1242	1422	427	1961	2113	2113	2640	305	2946	1332	1138	2051	1102	874	1434	837	2495	991	2059	743	1266	2002	2388	1628	1471	1682	1002	3128	1100	965
CORO1B	1740	803	2220	2354	2220	1546	1401	1106	1293	1336	1291	801	1718	1428	1398	1483	1192	1236	907	1479	1421	1448	2395	1585	1159	2228	638	2012	1049	1143	1978	951	665	1044	1192	1585	1888	1784	1151	1580	1742	2651	1687	1442	1142	617	2582	763	2112
EIF2S3	1151	718	1999	3483	2882	1287	1277	1056	1479	719	1255	800	1031	1269	1676	1679	1356	1267	1143	807	1074	1776	2179	1777	1410	2314	517	2310	994	777	1244	1238	1068	1017	1666	1952	1096	2141	1473	1592	1673	3745	1170	1556	1262	559	2559	867	1164
RERE	1228	709	2077	2198	3053	1732	1819	1042	1231	1342	2201	801	2533	1477	1560	1945	1497	1145	1177	1268	1217	845	1964	1928	1531	2807	289	2643	1262	1052	1851	1065	808	1166	1053	2284	1079	2225	697	1427	2001	2595	1648	1091	1460	839	3118	1037	815
KDM2A	1491	1063	2335	2158	3100	1639	1335	1119	1166	1443	2223	832	2456	1390	1663	2109	1459	1006	1182	1004	1112	1173	1674	1693	1685	2022	261	2473	1084	815	2183	751	698	1058	940	2332	1082	2458	881	1437	2058	2753	1233	1053	1121	725	3117	854	947
INTS1	2065	1064	2691	2325	2459	1603	1281	1085	1001	1466	2056	1025	1873	1518	1584	1988	1474	844	1351	931	976	1174	1985	1681	1582	1898	595	1860	920	942	2897	686	626	900	954	2172	1483	2692	1097	1638	2085	3121	1273	1319	1279	566	3014	551	1327
ANP32B	1620	920	2239	2687	2378	1226	1480	1083	1989	1114	1379	1258	905	1331	1294	1178	1345	1063	1269	880	1223	2049	1816	1476	1370	1870	841	2076	1112	953	1411	1636	1098	1083	1830	1736	2154	1951	1723	1741	1713	2729	1210	1857	1004	860	2191	981	2277
APRT	1446	826	2441	3058	1787	1424	1198	1104	1064	1150	1130	1085	1356	1555	1484	1267	997	1221	984	886	1344	2030	2085	1502	1400	1775	1151	2097	745	1069	1599	1193	684	1265	1319	1550	2657	1619	1267	1533	1316	2788	1508	1863	1031	562	2106	624	2192
TUBGCP6	1306	846	2907	2847	2793	1381	1142	1035	1087	1254	1597	1099	1305	1725	1594	1959	1244	1240	1010	809	940	1449	2155	1548	1645	1695	453	2183	876	921	2380	811	703	1043	1281	2059	1464	2411	925	1862	2024	2820	1670	1335	1385	660	2508	562	1090
COLGALT1	1422	679	2309	2418	2636	1630	1294	907	1163	1292	1866	987	2059	1546	1347	1477	1298	1264	1087	1238	1111	1067	2042	1508	1563	2108	406	2430	1065	976	2122	1341	797	983	1328	1804	1714	2159	1011	1417	2010	2858	1435	1203	1243	759	2392	813	1314
ADGRG1	1059	821	4102	1222	2682	737	1146	1157	827	2407	1647	305	1225	1320	541	1651	657	650	551	671	1402	3811	3749	1839	1390	1646	151	1597	449	1013	2417	586	641	656	586	1471	1515	4019	392	2090	1903	1054	1218	830	1469	496	3037	274	1453
ABR	1488	821	2218	2192	2865	1624	1377	1101	1172	1442	2132	849	2528	1588	1472	1660	1221	1032	1016	1162	1134	895	2305	1799	1443	2287	266	2368	1162	1103	2793	881	568	1205	927	2034	1394	2389	660	1565	1928	2495	1321	1016	1296	602	2881	1022	1161
HNRNPA3	1595	933	2599	2452	2547	1689	1162	1347	1290	1352	1710	704	1472	1492	1408	1624	1345	976	921	893	1210	1674	2214	1621	1665	1859	310	2140	901	862	1970	855	734	711	1227	2005	1495	2520	1227	1721	2091	3076	1186	1435	1184	603	2973	686	1549
HBM	1543	1795	1520	1391	1405	630	2881	1540	3210	2547	1489	1996	1026	1693	1219	702	1515	1373	1735	1616	3068	1912	744	752	664	1837	1580	970	1827	1536	1470	1716	319	3206	1768	1846	1881	750	1449	824	2084	1617	2028	1196	963	428	1990	1147	1815
SURF4	1325	712	2411	2896	2458	1365	1345	1039	1194	1199	1579	884	1735	1595	1276	1439	1147	949	882	1027	1391	1633	2116	1677	1690	1769	402	2404	960	1009	1921	1262	927	1177	1176	1860	1708	2276	1048	1543	1738	2651	1440	1231	1286	698	2667	696	1804
DGKD	1677	977	2494	2239	3425	1479	1243	1123	1019	1424	1873	855	1728	1328	1460	1910	1202	1083	1041	756	973	1321	1961	1615	1768	1899	374	2149	843	786	2836	610	714	1154	1058	2257	1285	2224	1109	1599	2067	2857	1392	1225	988	651	2425	704	1289
STAT2	1421	528	2201	1842	2580	1135	1032	884	1046	1915	1638	754	1614	1091	1201	1366	1190	1313	964	2353	1059	1295	1738	1347	1632	3569	322	2490	1454	943	1697	906	631	743	1098	1811	1376	1879	856	1588	1935	2532	967	812	1375	659	2587	1079	882
NAP1L4	1588	902	2574	2796	2487	1466	1347	1265	1208	1168	1429	1048	1106	1585	1453	1540	1328	1122	992	770	1209	1821	1937	1705	1840	1707	541	2105	914	959	1925	889	759	1062	1242	1846	1624	2302	1173	1687	1792	2952	1274	1711	1116	728	2773	702	1693
CDKN2D	1360	697	1640	2591	2066	957	2023	1424	2008	1499	1529	1406	1963	1449	1263	1473	1349	1680	1676	977	1372	952	1948	1531	761	1817	566	2567	1471	1311	1447	1671	877	2518	1913	1705	1619	1951	968	1272	1883	1698	1736	2645	1323	607	2418	1458	1967
IFNGR2	1184	460	1414	3924	2029	813	1589	1230	1929	840	1352	929	1992	1569	1681	1658	1316	1476	1486	1169	1575	747	1729	1964	1551	2243	695	3112	1166	1448	1197	1311	1404	1922	1337	1691	1303	1620	1007	1421	1632	2215	1381	1750	1713	1051	2743	1525	1483
OTUD5	1754	835	2060	2186	2767	1612	1570	1453	1088	1525	1811	1026	2015	1449	1345	1926	1413	1043	1261	1024	1219	1265	2020	1832	1650	2484	417	2259	1106	1044	2418	780	858	1208	1167	1969	1735	2438	938	1666	2202	2425	1604	1532	1261	758	2686	949	1430
SHARPIN	1964	1075	1982	1624	1966	1178	2083	1411	1504	1885	1468	1701	1355	1463	1437	1248	1163	1412	1686	1347	1839	1923	1536	1260	1762	1260	800	2027	2015	1287	1906	1860	771	1937	1453	1796	3305	1619	1018	1540	2086	1706	1744	1435	1209	893	1685	1288	1656
RAB31	1252	847	1596	2337	2629	1153	1212	1319	1430	1079	1685	748	2246	1672	1563	1549	1410	1209	1187	1261	1522	652	2200	1875	1729	2128	404	2929	1482	1116	1731	1163	1309	1990	1078	1775	1340	1829	691	1407	1912	2396	1680	1659	1227	964	2392	1225	1213
PROK2	906	397	1042	3269	2447	1203	1200	1295	2155	536	1118	1345	4068	1583	1727	1952	1283	1732	2140	883	3280	402	2194	3162	1269	1431	288	2611	1320	1977	1493	1958	2176	3269	794	2416	497	1002	1537	1861	1360	2440	2954	2793	1905	978	3234	962	1523
PARP8	1058	665	2217	2818	2989	1001	1359	1121	1475	800	1544	836	1541	1665	1450	1683	1253	1116	1140	691	1314	1167	2305	1925	1876	2280	386	2314	913	1061	1487	1043	1254	1654	1350	1978	977	2248	902	1727	1909	2600	1462	1378	1405	1070	2547	1039	1424
HLA-DQB1	15	240	3591	4254	581	33	202	257	4	312	3362	32	52	2363	2799	387	2048	2404	2648	1950	9	22	25	2007	393	3794	46	5045	1611	1418	6128	3449	1809	1804	8	2678	76	658	2756	5	5332	123	2363	2305	1900	358	2252	158	195
CARD8	1166	547	1975	2714	3073	1117	1284	1211	1575	793	1672	800	1339	1535	1595	1606	1382	1148	984	975	1103	1048	2242	1878	1871	2297	395	2933	1094	1102	1167	929	1166	1536	1466	1967	806	2052	996	1483	1947	2811	1351	1432	1364	891	2293	1041	1508
MBD6	1431	547	1970	2742	3093	1116	1493	1079	1329	1112	2200	1120	2160	1834	1276	1949	1523	1341	1458	1060	1051	708	2105	2061	1274	2369	447	2995	1366	1211	2157	926	658	1368	1091	2099	1248	2411	828	1566	2809	2626	2085	1368	1779	689	2404	982	1192
SH3KBP1	1338	986	2143	2261	2799	1818	1479	1141	1263	1186	1880	874	2465	1435	1641	2004	1429	847	1081	1035	1400	1093	2029	1733	1804	1976	405	2407	1173	901	2100	982	770	1045	1003	2011	1293	2403	865	1497	1947	2465	1218	1134	1191	725	2750	989	1075
INPPL1	1638	765	2374	2395	2778	1433	1265	984	1067	1542	2041	1067	2257	1680	1275	1526	1288	988	948	1410	1157	1192	2240	1614	1747	1899	354	2651	1057	1089	2608	926	699	951	1115	1944	1597	2203	995	1597	2337	2509	1689	1120	1343	563	2817	847	1069
SRPRA	1257	822	2550	2450	2687	1742	1211	993	1137	1354	1806	778	1991	1488	1446	1685	1240	947	1060	1069	1200	1262	2104	1707	1969	1933	296	2730	1007	988	2270	1030	938	1073	1067	1784	1578	2137	808	1490	2115	2801	1476	1116	1382	708	2979	772	1112
MYO15B	1351	712	2240	2316	2735	1888	1149	1002	908	1355	1974	989	1568	1920	1397	1695	1052	2648	1049	1328	752	900	1717	1198	1511	2331	485	2227	910	834	3022	1075	574	879	887	2483	2232	2300	901	1748	2250	2649	1480	1171	1288	356	2475	600	1011
RPL10P16	1117	795	2483	3003	1751	1344	951	1519	1193	746	809	946	1171	1065	1325	1091	976	1212	907	414	1458	1521	1720	1429	2308	1602	1576	1988	769	840	1376	1129	924	1275	1239	1904	2587	1978	2086	1710	1242	2409	1126	1997	799	604	1720	502	3121
ANKRD13A	1149	838	1746	2521	2957	1474	1315	1261	1433	1043	1821	765	2004	1489	1595	1821	1498	1046	1092	1468	1295	980	1902	1723	2268	2105	283	2742	1220	1044	1733	1010	1014	1505	1045	2205	974	2035	633	1495	1900	2559	1261	987	1270	1020	2825	1188	924
SAFB	1868	950	2052	2129	2599	1647	1563	1480	1085	1361	1584	830	1791	1566	1325	1927	1544	848	1150	965	1095	1082	1859	1694	1313	2285	427	2021	940	925	2712	719	456	864	1009	2341	1437	2439	922	1405	1985	2557	1370	1749	1019	505	2805	726	1565
IRAK1	1265	726	2482	2680	2331	1379	1182	863	1213	1236	1717	779	1629	1818	1263	1262	1247	1236	966	1160	1340	1606	2395	1421	1417	1939	463	2504	878	1002	1819	1051	735	1160	1380	1762	1946	1929	797	1495	1696	2327	1426	1094	1285	544	2176	722	1466
RTF2	1594	733	1590	2599	2103	1343	1267	1264	1382	1024	1361	938	2388	1750	1582	1646	1303	1122	1185	1385	1545	1036	1997	2105	1323	2251	582	2735	1158	1247	2040	1255	879	1676	1061	1682	1785	1679	1083	1331	1650	2352	1801	1610	1315	777	2297	1131	1890
TIMP2	1518	652	1644	2111	2496	1620	1560	1357	1354	1275	1921	893	3389	1608	1815	1753	1431	1031	1012	1367	1535	553	1734	2055	1585	2561	579	2582	1388	1070	2680	1199	909	1346	982	1887	1284	1822	807	1002	1703	2595	1953	1392	1344	994	2353	1306	1366
AKAP13	1470	901	2326	1984	3252	1716	1537	1195	920	1624	2223	523	2509	1383	1413	2218	1272	676	879	859	1146	1200	1977	1520	1189	2142	181	1764	817	831	2825	683	459	850	835	2418	1178	3180	664	1202	1928	2420	1172	854	982	531	3261	662	865
TPP1	1492	873	2295	2038	2439	2088	1149	1023	1106	1689	2085	716	2409	1479	1324	1431	1145	775	927	1429	1282	907	2025	1580	1914	2288	346	2230	1180	1019	2472	1025	950	708	1102	1720	1780	2425	950	1260	2077	2572	1718	946	1092	893	2576	843	1141
RAD21	1390	797	2186	2607	2914	1343	1170	1252	1326	831	1667	669	1541	1388	1460	1691	1419	947	979	956	1291	1289	2048	1903	2384	2107	254	2447	1014	924	1762	1070	1092	1393	1339	2069	928	2317	979	1503	1741	2894	1104	1207	1352	899	2801	866	1659
MGRN1	1181	772	2508	1803	2306	1348	1685	942	1204	997	2081	891	2396	1976	1521	2066	1273	1391	1148	1136	1007	834	1734	1727	1457	1822	369	2555	1365	994	2965	966	643	1715	1018	1808	1451	1716	640	1208	2451	2676	1395	921	1765	776	3023	1300	631
PTGES3	1331	846	2465	2820	2686	1440	937	927	1334	1021	1164	774	1284	1353	1392	1275	1118	869	915	914	1381	1572	2240	1476	2099	1939	467	2234	785	939	1426	1519	1403	1035	1486	1921	1242	2054	950	1587	1681	2887	1200	1528	1099	858	2564	727	1784
DNAJB2	1708	1611	1704	1680	1845	1448	1801	1363	1805	2002	1725	2236	1034	1240	1141	1287	1463	1408	1347	1336	1636	1560	1433	1350	1211	1522	879	1971	1807	1263	1919	1542	703	2100	1879	1775	3060	1956	1259	1426	1897	2195	1922	1844	1251	640	1638	1009	1732
IL2RG	1584	889	1840	2148	2049	1491	1492	1389	1062	1170	1356	1055	1577	1284	1348	1697	1178	1012	951	1251	1731	1744	2177	2140	1571	1796	597	1992	1072	964	1939	1302	767	944	908	1734	1746	2328	1045	1690	1383	2159	1781	2225	1256	752	2702	832	2148
MAPK14	1120	657	1795	2313	2471	1202	1146	1431	1446	1070	1539	827	4144	1551	1750	2019	1182	1104	1476	1219	1846	877	1939	2373	1752	2169	311	2572	1333	1097	1551	1241	895	1327	946	1886	1012	1932	816	1415	1824	2725	1954	1662	1359	916	2636	972	1261
BIN1	1399	895	3360	2378	2283	1436	1448	1306	1232	845	1176	1051	1249	1559	1226	1424	1188	1093	852	583	1103	2220	2425	1308	1080	1552	575	1926	725	1017	1819	862	646	1063	989	1922	1468	2019	1132	1845	1189	2294	1398	1833	1003	470	2524	471	2099
CAB39	1234	813	1878	2627	2936	1322	1339	1255	1398	846	1664	821	2322	1529	1518	1755	1223	1022	1016	861	1219	1008	2151	1971	1963	1918	347	2373	1100	961	1555	1201	1255	1501	1104	1903	1016	2032	884	1544	1808	2477	1223	1377	1319	1022	2457	1011	1641
CCDC85B	1667	959	2276	2223	1381	1165	1291	1224	1029	1137	952	719	1174	1428	1089	1178	906	1183	1030	707	1411	2152	2235	1353	1225	1693	1483	1815	715	1005	1980	1216	698	1241	1161	1634	2590	1338	1166	1644	1152	2353	1470	2236	881	418	2045	448	3045
EDF1	1750	651	2152	2783	1991	1143	1414	1161	1174	1002	1329	932	1274	1560	1200	1111	1122	1455	1004	815	1329	1682	1931	1406	591	2031	1166	1856	853	977	1999	1091	400	1067	1424	1750	2833	1766	1499	1654	1647	2386	1372	2009	1036	286	2158	603	2312
NISCH	1567	839	2342	2518	2529	1390	1335	983	1026	1276	1683	902	1456	1500	1393	1780	1153	937	1092	822	1077	1175	1931	1678	2347	2186	539	2039	932	821	2451	804	771	972	1076	2019	1428	2661	871	1548	1996	2832	1526	1213	1165	755	2595	629	1293
MS4A6A	1429	557	2327	3217	2728	1114	942	794	1583	1014	1834	1046	1648	1358	1440	977	956	1520	801	1254	987	972	2355	1227	1327	2426	618	2595	1083	898	1956	884	1268	682	1763	1453	2045	1585	1361	1273	2150	2721	1574	1468	1088	902	1915	1029	1720
PADI4	1638	610	1500	2028	3352	1124	2681	1064	1274	754	2388	782	6314	1696	1209	1779	988	1196	1420	994	1082	676	1215	962	1448	2271	454	1817	1255	1544	2191	630	707	1490	689	1170	1702	2122	779	1557	2616	2096	2257	937	1061	567	2800	1633	883
DENND1C	1393	909	2631	2327	2536	1678	1252	1139	1077	1317	1781	845	1612	1606	1479	1728	1245	1076	1082	951	1154	1527	1971	1716	1674	2118	434	2186	1015	904	2227	826	749	1054	1131	1925	1605	2463	1026	1636	1974	2692	1404	1302	1106	669	2682	765	1156
ARID5A	1341	663	2050	2604	2602	1201	1257	1140	1214	1173	1538	906	2725	1734	1361	1648	1297	1526	1235	943	1306	1081	1774	1981	1299	2774	691	2503	1018	1287	1870	1066	617	1610	870	1776	1848	1716	1117	1550	1646	2066	2070	2142	1128	495	2100	1003	1324
ST13	1366	880	2121	2728	2526	1368	1300	1175	1926	1261	1342	1083	1066	1296	1301	1514	1224	1144	1384	799	1112	1738	1798	1594	1519	1843	683	1993	1112	928	1658	1372	1275	1267	1833	1531	1732	1805	1611	1541	1604	2852	1440	1483	1040	766	1965	934	1678
DUS1L	1535	722	2370	2787	2258	1098	1185	1083	1067	1084	1120	945	1093	1588	1281	1382	1120	1292	1035	737	1126	1763	2118	1306	1318	1706	714	1972	789	1044	1793	1024	786	1017	1462	1679	1978	1856	1333	1881	1933	2674	1341	1671	1179	491	2212	628	1959
MX1	3208	516	1623	1075	1657	1098	886	1089	840	5377	726	382	1112	542	972	688	936	745	1218	3663	1185	694	1202	1389	889	6974	259	1640	3525	478	955	795	290	894	776	1450	2349	1094	484	2842	1029	2558	480	718	676	681	4035	1963	340
LBR	1331	801	1842	2451	3213	1331	1506	1206	1582	799	1694	747	2687	1602	1564	2028	1218	1018	938	903	1294	1085	1866	1801	1978	2165	259	2055	1005	1102	1236	1032	1241	1627	1159	1766	924	2373	848	1432	1990	2604	1253	1143	1275	1242	2895	1014	1658
APH1A	1366	762	2124	2560	2458	1136	1157	1076	1223	1004	1588	881	1290	1448	1371	1188	981	1348	916	980	1201	1823	1935	1507	1695	1890	536	2365	953	953	1566	1154	810	1060	1292	1547	1837	1828	1208	1437	1606	2745	1337	1371	1297	635	2171	758	1901
ARFGAP1	1617	915	2308	2280	2340	1245	1282	1147	913	1409	1612	1034	1427	1563	1259	1511	1204	1014	1006	1133	1049	1232	2012	1703	1432	1974	782	2056	950	908	2410	873	459	982	1017	1970	2014	2133	1045	1667	1938	2318	1708	1675	1211	632	2483	590	1645
UBTF	1633	875	2280	2199	2805	1943	1458	1213	1025	1299	1700	783	1531	1393	1371	1699	1320	847	1020	706	1134	1334	1940	1690	1410	1931	354	2168	875	835	2115	919	584	1103	1001	2067	1453	2235	1116	1591	1681	2941	1201	1377	1061	578	2881	623	1381
HRH2	1375	743	1495	2362	1945	1181	1198	1229	1111	1114	2114	1061	3648	1960	1535	2039	1271	1049	1830	890	1602	317	1888	2893	1574	2286	354	2152	1893	1158	2723	1302	736	2428	812	1973	1449	1505	630	1437	1908	2243	2445	1914	1587	1142	2493	666	620
GIGYF1	2018	756	2294	2298	2870	1318	1595	1210	935	1614	2017	908	1657	1768	1195	1844	1534	1130	1078	921	908	995	1976	1700	1267	1875	416	1876	829	854	2576	737	318	1047	1067	2221	1582	2391	1147	1398	1923	2696	1498	1245	1226	410	2329	642	1187
RPL36AL	1751	648	2074	2895	1936	949	1304	1143	1357	979	1208	1056	978	1513	1176	1046	1281	1294	1032	798	1194	1942	2152	1436	825	1888	966	2111	976	1045	1380	1095	597	1119	1518	1499	2497	1780	1728	1440	1688	2592	1553	1725	1112	418	2170	762	2333
FAM53B	1594	886	2294	2183	2428	1566	1400	1078	1049	1359	1554	803	1493	1482	1355	1627	1237	792	844	749	1182	1292	2271	1677	1285	1790	380	1888	879	827	2298	751	455	1148	948	1893	1754	2470	562	1439	1734	2230	1312	1090	1238	547	2207	607	1494
NUMA1	1392	1057	2758	2074	3109	1979	1187	1025	903	1520	1764	833	1772	1460	1553	2024	1393	827	1030	759	819	1129	1651	1372	1604	2204	320	2111	800	812	2665	780	613	780	1055	2190	1038	2564	865	1457	2203	2853	1236	939	874	581	2826	530	879
CERK	1290	684	2340	2693	2487	1125	1077	800	1230	970	1644	846	1266	1395	1705	1275	1196	1227	1065	803	1030	1453	2368	1322	2016	1818	414	2544	1011	924	1371	1036	908	1300	1229	1774	1378	1757	835	1530	1659	2672	1066	1279	1543	692	2214	710	1432
LTBP3	1817	827	2312	2632	2256	1753	1206	1563	863	1264	1229	1122	1595	1511	1558	2090	1309	1035	1341	598	728	1097	1324	1816	2096	1894	684	1858	863	897	2512	597	630	1262	1153	1830	1687	1972	1111	1821	2066	3299	2259	1850	740	385	2747	426	1679
ARAF	1394	924	2211	2376	2062	1418	1241	1127	1118	1340	1622	1102	1728	1537	1247	1377	1133	1151	1016	1095	1408	1264	1993	1679	1770	1808	631	2372	1037	1069	2263	1051	849	1133	1113	1623	1804	1969	1009	1458	1850	2501	1641	1434	1227	671	2265	770	1381
U2AF2	1522	935	2340	2336	2604	1642	1296	1211	1021	1429	1776	729	1735	1569	1373	1841	1300	965	866	1004	1134	1261	2081	1505	1465	1955	254	2027	1006	998	2493	831	535	985	1070	2125	1535	2236	835	1477	1958	2705	1344	1081	1234	523	2770	726	1152
HPCAL1	1326	946	1642	2320	2020	1531	1467	1134	1898	1113	1302	1018	2013	1457	1507	1522	1304	1196	1399	1142	1727	1016	1682	2123	1641	1477	561	2561	1236	1132	1936	919	845	1681	1192	1497	2009	1866	1017	1280	1661	2283	1675	1415	1278	833	1993	856	1735
TMEM173	1632	756	2452	2473	2138	1516	926	906	925	1384	1392	1083	1277	1630	1219	1188	1071	1107	933	1103	1354	1583	2316	1324	1319	1398	481	2374	969	1032	2068	1336	653	858	1274	1382	1915	2075	1330	1884	1797	2342	1507	1159	1316	483	2308	497	1504
SCAMP2	1370	856	2264	2344	2117	1498	1131	975	1035	1263	1651	780	1640	1583	1521	1444	1307	935	867	1059	1348	1350	2275	1609	1459	1953	472	2381	983	842	1998	997	605	1039	1139	1669	1748	2064	929	1477	1753	2396	1532	1277	1354	692	2136	642	1505
RPL22	1244	653	2566	3312	2400	1175	1074	1050	1154	786	1081	768	1001	1374	1462	1228	1194	1348	958	441	975	1843	1695	1414	1222	1886	787	2042	730	879	1427	1123	974	1167	1580	1592	1203	1940	1555	1644	1590	3026	1148	1829	828	487	2000	620	1926
MAP4K4	1347	825	1679	2126	3115	1517	1639	1202	1419	1165	1806	875	2802	1254	1570	1959	1408	1190	989	1201	1232	912	1586	1881	1569	2147	286	2401	1202	1102	1988	1091	804	1217	974	2192	1304	2157	905	1354	1944	2318	1761	1211	1067	816	2920	1237	965
EML3	1875	828	2377	2320	2425	1153	1386	1269	864	1493	1512	803	1627	1536	1226	1363	1218	1142	1054	922	1002	1281	2153	1703	1383	2011	543	1887	994	950	2479	785	489	1009	1024	1943	1652	2039	984	1501	1722	2401	1656	1654	1121	475	2552	535	1705
H2AFZ	1410	525	1854	2654	2129	1000	1351	1271	1129	929	1351	994	1519	1608	1186	1212	1244	1178	1070	1007	1320	1728	1963	1831	1414	2081	689	2543	1124	1238	1746	1302	1123	1559	1140	1618	1630	1630	1197	1454	1438	2418	1481	1849	1287	722	2539	975	2200
PDLIM2	1606	768	1991	2550	2149	1494	1370	1283	1270	1079	1437	818	1803	1583	1405	1757	1227	1213	1160	1150	1460	1081	2072	1557	1423	2153	500	2143	1242	1160	2175	1019	562	1635	1266	1825	1442	1812	1031	1449	1586	2449	1732	1294	1364	445	2111	759	1799
UBN1	1298	728	1627	1973	3085	1630	1466	1379	1230	1276	1997	678	2826	1386	1713	2183	1665	833	1163	1037	1157	578	1678	1957	1454	2188	275	2515	1206	936	2002	658	563	1443	739	2364	1011	2475	616	1275	2025	2110	1364	998	1202	669	3605	985	948
HDAC1	1324	788	2432	2504	2602	1625	1154	1037	1070	1135	1321	825	1471	1520	1567	1389	1162	979	1009	1011	1249	1587	1778	1552	1861	1768	319	2395	945	917	1996	974	924	1059	1166	1633	1456	2201	1021	1507	1751	2740	1371	1374	1160	712	2464	703	1454
RNF187	1753	1408	2149	1380	2142	1694	1415	964	1501	3226	1514	1282	1499	1377	1120	1204	1047	1012	1128	1168	1417	1931	1572	1195	2398	1107	518	1959	1524	957	2008	1700	1068	1398	1944	1623	2630	1794	903	1320	1569	2259	1013	1263	1035	1221	1546	818	1715
SNCA	1919	2679	1014	668	1280	1402	3044	1217	6227	2793	1448	3750	834	1219	931	1238	1735	1329	1858	1835	1541	1354	1346	1065	1060	705	524	1098	2476	1230	1276	3555	1946	1633	3848	1619	2112	1365	1912	977	2474	743	1715	1407	993	1386	644	1969	1322
ST6GAL1	1134	1154	2671	2399	2954	2213	973	755	974	990	1272	706	1059	1229	1546	1636	1083	804	782	664	1070	1589	2259	1602	1676	1477	237	1922	858	725	1765	1021	793	997	1193	1720	1064	2193	864	1405	1542	2846	1099	1074	1097	709	2614	508	953
CMTM3	1377	680	2065	2930	2115	1258	1362	1025	1347	1065	1640	816	1890	1390	1219	1124	1116	1138	1117	1168	1450	1743	2018	1548	1508	1884	562	2373	855	943	1624	1328	1008	919	1320	1244	1968	1645	1011	1299	1352	2135	1270	1513	1116	768	1980	772	1938
Sep.02	1575	666	2324	2320	2440	1499	1017	1003	1093	1092	1553	736	1502	1400	1211	1289	1164	832	794	899	1074	1221	1804	1488	1893	1693	314	2858	754	827	1820	815	924	1000	1476	2369	1154	2563	1083	1434	1742	2537	1253	1138	1133	887	2313	631	1342
SH3BGRL	1428	683	2403	2687	1982	1078	986	1067	1476	896	1256	845	1411	1360	1175	1013	1203	900	876	1112	1227	1362	2150	1443	2153	1744	569	2317	961	1038	1541	1317	1708	1010	1744	1408	1354	1718	1122	1463	1744	2399	1241	1407	1011	1235	1512	792	1834
STX3	1167	451	1144	3128	2942	759	1517	1317	1581	825	1717	900	1820	1636	1590	1850	1368	1279	1177	961	1058	554	2093	2052	1996	2580	337	2546	1222	1069	1392	909	1125	1699	1186	1990	991	1969	731	1360	1858	2450	1462	1559	1617	1013	2339	1414	1174
MARK2	1380	869	1863	2155	2536	1453	1660	1184	1064	1132	1661	855	2315	1632	1577	1924	1427	893	1169	1079	1250	890	1906	1896	1103	2032	282	2198	1185	1019	2232	813	624	1366	975	2103	1314	2180	786	1218	1845	2379	1489	1080	1257	575	2763	944	896
STAB1	1594	507	2376	3261	2188	1071	1381	536	1454	1581	1665	674	1768	1751	1066	1389	1111	1307	952	1142	1093	625	2239	1169	1649	2665	468	2159	1049	1272	2309	1156	694	521	1380	1585	1849	1912	960	1143	2529	2421	1753	1305	1055	721	2392	1266	1498
SF3A1	1437	1003	2293	1880	2904	2188	1380	1141	938	1427	1958	733	2226	1363	1387	2033	1422	708	911	996	1212	910	1700	1676	1554	2125	298	2256	1218	831	2794	717	685	1065	852	1996	1086	2328	692	1290	1907	2528	1276	1057	1020	777	2852	823	859
CCNY	1108	656	2016	2877	2196	979	1043	882	1558	840	1534	780	1521	1620	1226	1288	1161	1237	1037	844	1368	1164	2107	1843	1851	1776	527	2591	1026	1091	1408	1262	1310	1342	1406	1715	1511	1706	1062	1474	1844	2568	1365	1428	1313	923	1573	1069	1501
RBL2	1003	773	2443	2088	2856	1414	966	1048	933	922	1682	650	1284	1477	1623	1594	1138	1132	616	714	1072	1269	1913	1407	2368	1627	187	2455	916	769	1126	803	1177	1294	1325	2090	552	2125	1135	1633	1945	2337	887	944	1398	833	2541	645	1076
LRP1	1784	730	2493	1907	2508	1959	1267	835	994	1739	2413	835	2310	1339	1066	1275	1340	850	862	1489	1064	525	2258	1302	1170	2211	273	1976	1125	923	3451	728	552	411	963	1822	1873	2536	753	1129	2663	2432	1548	870	848	584	2535	757	951
GZMH	1630	491	3923	1034	955	326	1012	1141	868	1714	1393	154	1033	1246	237	1044	261	388	274	386	2392	7012	5944	994	708	759	422	1840	484	1271	1885	1218	713	376	740	538	1230	4195	552	2059	920	430	1169	607	1293	373	2206	253	2726
CYHR1	1701	756	1894	2412	2228	1116	1354	1084	1063	1122	1562	1097	1549	1422	1387	1598	1304	1078	1002	1006	1232	1141	1921	1792	1400	1999	606	1989	936	978	2124	1067	689	1218	1097	1822	1903	2125	899	1574	1645	2329	1698	1624	1237	650	2212	607	1778
PSME2	1344	589	1917	2124	1913	1040	1023	1010	1020	1200	1266	764	1266	1326	1238	826	1072	1199	851	1600	1619	2801	1568	1281	1281	2542	808	1912	922	1161	1401	1220	643	748	1042	1379	2044	1542	1174	1443	1530	2155	1072	1336	1223	557	2287	737	1687
CCT7	1439	898	2204	2275	2139	1518	1128	995	997	1075	1189	893	1327	1335	1318	1356	1114	963	864	965	1288	1722	1998	1628	1322	1607	531	2017	909	852	1854	1098	801	1017	1102	1498	1802	1917	1181	1595	1478	2582	1387	1627	1142	663	2405	565	1726
CDKN1B	1148	691	2062	2687	2754	1109	1125	1059	1399	849	1282	782	1197	1514	1312	1510	1272	1171	957	805	1020	1189	2080	1579	1550	1915	368	2524	963	1109	1416	812	976	1350	1456	1810	865	2109	997	1550	1848	2677	1223	1624	1224	708	2454	910	1680
RPN2	1282	728	2380	2374	2411	1507	963	917	996	1049	1490	780	1400	1410	1196	1216	1048	847	782	1023	1254	1407	2156	1487	2072	1653	342	2211	925	878	2036	1262	1022	868	1222	1525	1681	1940	1003	1485	1643	2635	1247	1160	1028	939	2941	592	1265
IVNS1ABP	1351	670	1742	2619	3735	1305	1244	1424	1342	1013	1874	751	1833	1448	1218	1997	1063	1219	965	928	1043	987	1752	1972	1643	2006	358	2053	864	1004	1853	780	1027	1385	1029	1976	1126	1989	1137	1243	2019	2715	1401	1139	1035	925	2624	870	1768
MARCKS	1381	733	1073	1834	1843	1697	1729	1852	1555	1169	1478	587	2537	1288	1775	3850	1257	927	1015	1607	1830	372	1492	2404	1231	1839	242	2162	1231	1118	2619	914	1010	1377	682	2425	971	1801	876	1249	1573	2504	1752	1843	1003	791	3750	864	1239
UQCRC1	1733	806	2011	2369	1867	1467	1205	1028	1086	1267	1602	916	1586	1455	1169	1112	1036	1002	858	1137	1413	1377	2065	1646	1448	1861	706	2159	953	956	2179	917	852	990	1107	1473	2313	1768	873	1377	1658	2383	1356	1572	1120	841	2146	773	1142
PRCP	1243	657	1459	2573	2028	1423	1063	1039	1330	1113	1527	925	2102	1472	1327	1403	1145	1424	1106	1587	1716	1034	2089	1806	1653	1654	495	2260	1328	850	1547	1682	1315	988	1119	1533	1587	1759	882	1337	1773	2379	1915	1456	1365	1125	2055	1083	1889
PSMA7	1347	576	2015	2864	2124	757	1291	990	1199	945	1027	895	1055	1427	1054	1083	999	1483	947	661	1061	1849	1985	1361	1216	2043	937	1744	776	1138	1392	982	883	956	1522	1789	1885	1919	1564	1595	1663	2536	1282	1664	1177	686	2192	785	2239
MAT2B	1251	714	2209	2477	2419	1264	1077	985	1283	966	1217	753	1308	1299	1238	1280	1085	1050	811	1024	1267	1728	1866	1646	2066	1733	320	2468	888	973	1370	1339	1217	1273	1255	1591	1171	1867	1013	1524	1526	2670	1102	1278	1200	808	2086	670	1870
UNC119	1346	580	1581	2646	2482	910	1468	1036	1455	881	1704	977	1704	1568	1373	1328	1227	1447	1072	1269	1068	816	1847	1643	1351	2173	527	2504	1173	1094	1684	1056	868	1308	1215	1612	1638	1792	912	1438	1646	2235	1739	1251	1529	634	1981	1104	1433
HAGH	2129	1200	1655	999	1944	1372	2671	1067	2683	2060	1298	2892	952	1541	710	1082	1408	1249	1595	1279	1821	1492	996	877	1018	1388	814	1525	1988	1254	1306	2073	775	1538	2472	1182	3550	1583	1177	1376	1905	1788	2045	1490	1106	685	1030	1277	1773
FKBP5	1369	649	3217	2759	2664	1120	1146	961	1327	616	1571	745	3052	1968	1227	2338	695	989	1079	615	1361	1066	1266	2334	1353	2098	225	1678	952	1026	1764	786	421	2467	853	1549	1177	2780	637	1181	2168	2332	2405	1029	589	951	1667	1531	636
MAEA	1413	604	1943	2937	2913	1215	1540	1174	1146	863	1349	821	1943	1614	1471	1959	1057	1417	1273	907	1178	965	1786	1757	1393	1962	356	2352	1169	978	1703	947	1053	1371	1193	1670	1176	2305	1101	1325	1763	2463	1511	1689	1326	887	2521	881	1923
GPI	1595	885	2077	2013	2025	1753	1017	1007	986	1490	1553	816	1565	1326	1175	1319	993	836	1004	1114	1504	1480	1914	1558	1678	1712	529	2188	897	772	3023	1017	911	906	1049	1725	1740	2116	1038	1353	1672	2449	1241	1200	1024	770	2335	654	1215
HELZ2	1596	757	1741	1757	2347	1248	1203	999	901	2308	1192	724	2808	1019	1051	1954	979	1027	1080	2194	1210	739	1821	1398	1495	3743	217	1838	1814	739	1719	626	364	1180	737	2083	877	1749	454	1699	1256	2339	1069	593	1137	491	3086	890	562
CALCOCO1	1417	713	2070	2520	2991	1372	1290	1098	972	1305	1837	874	1940	1585	1336	1697	1381	1170	1077	1100	945	891	1812	1583	1546	2019	217	2351	1064	893	2439	806	691	1153	1121	1868	1097	2479	793	1421	2048	2523	1466	979	1439	636	2455	918	901
METTL9	1248	496	1929	2956	2056	773	1369	848	2172	704	1321	1114	1403	1505	1220	1112	1044	1318	1282	952	1305	1315	1688	1450	1651	1705	534	2400	936	1057	1247	1615	1520	1197	1707	1483	1365	1645	1168	1260	1693	2402	632	1467	1056	1037	2021	1081	1927
GRAP2	1276	886	2041	1894	2029	1569	1165	1216	1132	1558	986	717	1960	1012	1207	1264	1441	860	978	692	1453	1529	1930	1736	1268	1524	408	3055	1034	884	1833	1109	811	1931	1265	1549	1837	2250	715	1733	1340	1547	1716	1494	1221	571	2176	816	909
NDUFV1	1659	723	2062	2360	2280	1115	1081	1134	915	1053	1409	898	1051	1447	1197	1160	1113	1174	968	790	1037	1757	1952	1514	1480	1829	792	1910	798	919	2056	931	657	820	1191	1698	2134	1955	1440	1587	1666	2527	1380	1719	1084	547	2127	533	2072
AP5Z1	1565	707	2007	2422	2208	1259	1514	1248	1037	1242	1458	862	1563	1552	1189	1497	1274	1117	955	983	1066	1110	1933	1439	1493	2221	558	1986	989	963	2323	764	678	978	1032	1786	1638	2156	970	1578	1943	2291	1539	1555	1254	540	2323	626	1705
SSBP4	1375	730	2588	1849	2277	1056	1363	930	988	1335	1270	698	1051	1472	941	1034	902	1111	744	951	1474	2611	2943	1035	937	1387	698	2007	812	1068	1800	985	460	749	1229	1326	1667	2340	1156	1764	1411	2103	1185	1523	1184	345	2388	417	2245
MTMR14	1273	722	1913	2524	2056	1363	1173	953	1230	1045	1666	917	1741	1534	1439	1300	1291	996	1035	1157	1302	1006	1843	1361	1447	1902	545	2388	999	1049	1901	884	855	1182	1142	1557	1893	1842	938	1302	1660	2415	1417	1268	1331	654	1937	822	1305
INTS11	1410	778	2454	2465	2193	1224	1312	1037	955	1220	1343	932	1376	1462	1230	1421	1175	1041	1042	890	1068	1413	1875	1537	1376	1888	668	1799	778	823	2259	764	694	951	1163	1816	1835	2067	1152	1577	1840	2519	1449	1527	1072	581	2308	542	1522
PGLS	1444	630	1768	2321	1502	1029	1375	871	1096	1007	1225	825	1492	1384	1164	1070	911	1204	1061	1014	1375	1319	2084	1608	1490	1727	1348	2208	833	1024	1872	1046	929	1167	1119	1525	2270	1364	1161	1210	1187	2529	1530	1432	1088	708	1860	701	2164
SLC45A4	1480	728	1363	2822	2610	1101	1222	1430	1116	801	1639	779	1443	1771	1619	1669	1969	1400	1293	827	827	451	2163	1829	1762	2233	431	2337	1016	1014	2063	904	696	1486	1081	2106	1312	2309	815	1195	1967	2398	1696	1270	1388	673	1973	1033	1255
P2RY8	1279	772	3001	2175	2450	1751	1088	1067	868	1395	1587	720	1641	1446	1317	1562	946	807	729	747	1305	1633	2232	1352	1692	1681	302	2014	894	754	1928	885	619	811	940	1644	1226	2018	884	1352	1262	2314	1081	1084	1072	609	2397	482	1597
EIF4G1	1707	871	2552	1856	2489	2108	1348	1083	957	1641	2237	743	2035	1341	1374	1788	1287	728	822	1007	947	905	1774	1332	1148	1850	242	2029	941	775	2639	712	400	685	868	2073	1350	2403	741	1322	1908	2401	1081	1003	964	495	3070	685	1068
ZER1	1829	1491	1463	1310	2072	1773	1827	1075	2071	2074	1830	2148	1617	1243	1230	1674	1294	1053	1340	1291	1577	944	1443	1222	1941	1561	443	1887	1765	961	2126	1911	1054	1341	1652	1600	2227	1860	926	1119	1885	1736	1503	1301	1117	1255	1839	1453	1091
OXA1L	1104	664	2308	2872	1976	1331	860	871	1316	889	1287	805	1156	1692	1429	1055	1031	1270	874	963	1127	1554	1958	1438	1262	1625	562	2483	940	899	1553	1185	976	1132	1330	1235	1760	1786	1096	1552	1655	2779	1240	1334	1239	805	1949	822	1459
ITGA2B	1717	667	1565	612	1133	1920	1294	1636	1355	3806	1147	894	5951	625	822	1106	1381	515	1096	1078	1407	340	2120	1767	1013	1072	270	3182	1142	968	4821	495	385	1794	1123	975	1353	2845	271	1236	1168	327	2002	2330	997	388	1366	1023	627
AIP	1685	762	2217	2253	1818	1279	1177	1027	960	1040	1204	834	1208	1426	1277	1178	1080	1007	818	806	1274	1740	1948	1495	1102	1813	702	2197	834	925	1935	884	696	1070	1247	1488	1936	1687	1339	1475	1387	2380	1417	1710	1123	552	1949	529	2241
AP5B1	1185	625	1429	2133	2306	1315	1568	1207	1141	1470	1770	814	3413	1311	1512	1982	970	1047	1257	1506	1586	681	1643	1740	1400	2457	317	2522	1405	1126	1706	867	470	1901	923	1743	951	1685	809	1181	1633	2187	1720	1007	1335	652	2523	942	1214
MGAT4B	1526	698	1841	2105	1642	1200	1301	1066	1133	1704	1430	901	1617	1217	1032	1068	1117	1063	912	1013	1353	1282	1827	1395	1243	1391	558	2920	1027	974	2094	968	735	1420	1412	1464	1547	1909	895	1363	1501	2070	1659	1678	1237	557	1901	816	1784
RBM23	1490	741	1576	1996	2607	1563	1204	1360	1043	1046	1728	866	2110	1437	1423	1658	1421	933	1022	1205	1223	860	1683	2003	1831	1999	335	2545	1182	946	1985	896	931	1278	976	1754	1336	1910	726	1127	1885	2215	1571	1369	1222	880	2107	873	1592
PAK2	1641	878	1627	2120	2713	1460	1363	1212	1140	1188	1938	673	2089	1294	1501	1865	1328	835	1047	948	1101	672	1812	1978	2263	2365	298	2250	1065	849	2206	815	915	1068	976	1945	1096	2262	637	1327	2020	2389	1122	1237	1311	871	2694	887	1135
DHRS7	1115	570	1701	2450	2321	1011	1381	1146	1599	846	1410	909	2247	1533	1330	1305	1103	1297	992	940	1281	837	1972	2029	1882	1696	475	2385	1175	1148	1399	1473	1600	1430	1112	1395	1636	1699	1112	1326	1520	2246	1866	1905	1282	864	1867	1043	2376
RPL18AP3	1126	692	2430	3069	1938	894	1191	903	1126	847	944	1071	1034	1319	1308	1222	884	1597	969	464	1095	1580	1611	1220	1089	1836	1061	1681	776	942	1343	727	660	1536	1280	1697	1723	1415	1392	1855	1242	2640	1231	1781	762	418	1923	536	2112
HLA-DMA	1277	711	2139	2531	1757	1371	879	841	1067	1117	1677	818	1407	1216	1301	1047	1115	1294	642	984	1043	1591	1846	1209	1645	1955	810	2224	910	641	2015	1172	984	661	1290	1580	2304	1532	1282	1187	1523	2159	1131	1470	1040	917	1494	634	1892
RNPS1	1324	750	2356	2590	2229	1479	1222	958	989	1142	1736	794	1227	1430	1386	1386	1187	784	977	885	1250	1422	2127	1588	1481	1768	518	2184	744	862	1877	993	557	876	1193	1664	1390	1895	933	1425	1563	2616	1124	1412	1114	554	2347	607	1521
SPN	1362	837	2502	1591	2787	1697	1009	1084	780	1615	1890	485	1260	1223	1289	1612	1033	575	669	960	1085	1500	2234	1242	1420	1529	167	1856	736	925	1809	707	495	554	817	1806	1294	2531	638	1404	1607	2402	852	946	1108	464	2621	380	1200
MAPK3	1394	663	1808	2342	2219	1357	1465	1245	1229	911	1639	1052	2624	1330	1232	1684	1351	1028	1205	1105	1760	789	1870	2060	1379	1826	435	2797	1319	1176	1830	1089	638	1724	1001	1477	1816	1457	909	1256	1464	1931	2037	1430	1156	728	2720	1093	1419
TNFAIP8L2	1378	630	1646	2348	1726	1135	1210	1151	1365	918	1203	982	1686	1386	1228	1238	1176	1119	1085	952	1424	1105	1876	1591	1814	1933	950	1920	1009	1249	1605	1175	1076	1164	1142	1359	1990	1435	1137	1462	1537	2303	1589	1712	1099	809	1819	803	1934
SRSF6	1314	762	2184	2622	2799	1174	879	1012	1079	794	1343	831	1105	1428	1226	1269	1078	918	986	753	955	1295	1888	1448	1767	1845	400	2038	685	820	1949	1043	1001	825	1402	1611	1241	2144	1302	1640	1830	2948	1106	1271	1216	777	2254	584	1594
JPT1	1251	631	1394	2177	1776	1076	1112	1440	1366	862	1095	1050	2191	1535	1322	1227	1025	1111	1515	1066	1737	1034	2039	2370	1346	2049	701	2475	1504	1178	1746	1242	1133	1515	1138	1408	1841	1466	1053	1292	1369	1891	1964	2623	1347	797	2033	810	1710
BTBD2	1363	717	2201	2212	2053	1634	1150	1068	983	1045	1409	858	1465	1413	1135	1542	1146	1064	958	913	1486	1509	1823	1452	1213	1464	626	2160	979	830	2070	971	538	1228	1048	1568	1542	1732	932	1579	1192	2467	1346	1340	1146	601	2176	592	1416
NCLN	1559	778	1709	2557	2114	1257	1206	1166	1089	1076	1475	854	1677	1539	1167	1385	1160	962	1018	952	1211	1182	2148	1500	1490	1837	516	2053	867	938	2345	795	549	1006	1055	1742	1749	1856	923	1281	1737	2496	1619	1654	1340	549	2377	580	1597
SKP1	1520	827	1828	2216	1716	1128	1180	1020	1363	1059	1241	932	1150	1277	1306	1142	1032	918	1140	744	1155	1458	1682	1634	1649	1769	786	1870	838	945	1653	1262	1038	1030	1450	1397	1768	1887	999	1481	1509	2444	1466	1851	956	686	1902	840	2055
LPIN2	1333	729	1576	1799	3066	1239	1322	1131	1047	934	1907	897	1646	1566	1721	1414	1845	893	885	791	822	850	1620	1428	1734	2070	153	1855	921	747	1996	736	652	1376	807	1721	776	2125	593	1443	2306	2441	1265	1282	1560	613	1988	867	994
HNRNPA0	1621	832	2369	2252	2315	1975	1161	1333	1036	1184	1380	694	1528	1452	1185	1628	1113	842	894	899	1212	1131	2006	1438	1405	1588	354	2075	843	949	2410	748	523	909	1063	1944	1582	1968	1086	1398	1571	2723	1086	1337	1002	509	2277	473	1909
FBL	1363	739	2304	2949	1991	1118	1058	1059	947	750	1195	804	818	1328	1266	1139	986	1274	1065	436	891	1863	1673	1260	1230	1717	1085	1676	740	963	1253	1025	757	1136	1341	1484	1838	1710	1438	1453	1310	2620	1101	1985	825	587	1753	533	2035
WAC	1108	775	1916	2529	2550	1234	1267	917	1356	924	1568	710	1402	1350	1542	1690	1044	902	887	852	1104	1096	1985	1740	2303	2120	249	2422	1016	746	1460	1039	1116	1308	1105	1841	1068	2017	854	1471	1805	2769	1099	1241	1237	997	2516	918	1105
TPST2	1075	707	2077	2498	1852	889	1134	956	1341	1057	1229	711	1656	1382	1081	1356	947	966	821	859	1502	1722	2155	1576	1650	1291	359	2342	943	1080	1517	920	1149	1376	1279	1403	1795	2082	1001	1353	1398	1852	1480	1867	1315	852	2081	723	1950
CIB1	1447	710	2165	2038	1534	1012	1243	1345	1070	1237	1426	856	975	1453	794	959	1180	1116	1217	807	1134	2138	2311	1389	1244	1692	786	1562	658	953	1682	965	692	1160	1085	1550	1859	1483	880	1728	1955	2494	1322	1419	1004	561	2288	675	1792
SUPT5H	1748	934	2315	1921	2531	1594	1354	1208	913	1453	1836	830	1652	1379	1234	1670	1364	888	1024	867	965	1089	1575	1538	1166	2002	267	1807	1009	696	2685	575	498	799	996	2067	1518	2372	882	1410	2097	2471	1267	1244	932	496	2747	579	1165
PYCARD	1473	611	1478	2476	1436	932	1514	1157	1354	838	1196	942	2053	1581	1150	1159	1121	1207	1063	1166	1625	1039	1859	1296	990	1841	980	2468	1032	1168	1479	1043	783	1629	1070	1405	2076	1341	1212	1316	1127	1939	1662	1665	1029	622	1782	967	2098
APOL2	1353	567	1537	1889	1922	1069	1032	1202	1263	1207	1645	850	1924	1397	1293	1319	1179	852	1076	2072	1674	1420	1799	1792	1462	1933	432	2518	1170	1306	1600	1282	642	1171	893	1387	1327	2007	722	1367	1596	2148	1433	1165	1522	593	2457	1068	949
VAMP2	1720	688	2133	2219	2355	1135	1235	1272	998	1131	1512	850	1394	1398	1336	1480	1217	927	1194	671	872	1097	2035	1813	1181	1845	453	1784	812	854	2202	749	612	971	1119	1752	1515	2259	972	1499	1832	2574	1667	1635	1203	486	2422	658	1490
AATK	1057	522	1032	1585	2617	1158	2181	1903	1594	959	2037	988	2912	1595	1375	1868	1298	1382	938	1039	1161	381	1831	1632	1117	2058	207	2725	1673	1012	1799	490	443	1548	899	2006	821	1698	796	1732	1862	1640	1683	1180	1603	686	2582	1487	1691
ADD3	1213	862	2440	2139	2885	1526	919	1064	1026	822	1596	643	1339	1222	1337	1604	1331	791	757	717	929	1404	1703	1345	2261	1703	216	1972	816	847	1546	740	971	983	1202	1825	862	2186	958	1553	1636	3027	983	1018	1085	715	2500	683	1262
CYB5R3	1172	988	1976	1842	1963	1712	1458	1004	1280	1769	1505	1251	2370	1199	1049	1384	1261	962	1137	1273	1741	1261	2028	1468	1486	1441	406	2588	1313	1057	2369	1166	937	1435	1211	1536	1429	1608	789	1172	1702	1993	1414	1244	1112	726	1833	789	1149
ABCA2	970	784	2261	1784	2414	1083	1498	1215	800	1496	1796	712	1664	1446	1228	1921	972	858	947	809	1063	1612	2071	1436	1544	1557	293	1818	857	1007	1928	562	763	856	665	1612	978	2633	588	1997	1803	1762	1209	978	1338	579	2880	466	1209
SMG5	1340	750	2210	2697	1830	1036	1193	800	772	1268	1318	1101	2367	1427	1526	2025	1129	1268	933	888	1029	1050	2053	1442	1162	2219	381	2391	856	1162	1644	1138	651	966	1153	1299	1315	2372	894	1404	1918	2417	1026	1083	1240	558	2879	552	1392
DHX34	1376	688	1326	2456	2421	1004	1519	1202	1176	907	1917	1163	1780	1565	1478	2047	1441	1186	1154	970	1109	617	1916	1949	1404	2611	439	2517	1222	989	1964	851	872	1704	980	1676	911	1996	617	1260	1731	2350	1777	1328	1575	732	2377	933	1045
LGALS3	1006	937	1707	1778	1764	1032	1856	1144	2779	2132	1422	1854	1021	1203	843	1234	972	1400	1849	1010	1053	1481	1570	1117	806	1075	871	1693	1915	1178	1091	1860	1830	1134	2980	1176	2371	1861	1368	1216	1846	1829	1154	1104	1074	968	1142	821	1138
PABPC4	1117	799	2537	2804	2336	1636	880	838	1173	828	1352	815	1212	1478	1386	1339	1048	1127	835	727	1066	1541	1836	1270	1560	1549	422	2456	889	772	1559	1129	1013	1090	1381	1373	1369	1751	1350	1471	1480	2728	1390	1040	1100	767	2024	473	1639
KIAA0040	949	639	1479	2432	2600	1212	1046	870	1291	859	1522	940	2195	1436	1621	1295	1209	1065	1204	1088	1361	868	1794	1883	1690	2053	280	2622	1143	1125	1300	1016	1023	1465	949	1719	1072	1642	697	1382	1544	2151	1420	1499	1285	876	2735	877	889
YWHAQ	1135	689	2273	2004	2104	1454	842	802	968	1113	1459	600	1016	1310	1125	1125	910	785	691	845	1518	2728	2643	1444	1810	1244	377	2048	736	906	1499	1119	1087	1074	1246	1421	1214	1862	894	1559	1337	2413	1041	1098	1146	823	2136	519	1879
SPTAN1	1447	988	2509	1864	2702	2378	1370	1096	684	1443	1952	782	1585	1054	1345	1850	1402	602	880	691	838	1079	1561	1127	1355	1880	229	1539	803	680	2668	508	432	560	690	2242	1004	2747	509	1592	1783	2517	944	963	900	454	2999	422	709
CAPZA2	1077	456	1641	2890	2016	819	1065	1123	1683	677	1262	666	1483	1252	1176	1270	1007	1171	1046	715	1338	997	2063	1843	1561	1908	446	2347	966	1178	1234	1352	1687	1649	1480	1587	854	1519	945	1483	1687	2454	1008	1592	1404	1006	1881	974	1847
OTUB1	1345	778	1949	2261	1911	1384	1194	947	1054	1060	1302	791	1497	1417	1246	1289	948	1001	868	1090	1259	1515	1966	1530	1334	1900	602	2121	882	915	1872	887	881	1074	1096	1502	1860	1720	975	1371	1708	2327	1336	1478	1107	562	2082	672	1773
KIAA0513	1486	911	1666	1877	2191	1648	1207	1138	1001	1210	2355	716	2221	1269	1512	1683	1440	829	973	1105	1085	471	1648	1972	1293	2094	317	1955	1139	759	1962	853	597	1182	823	1739	1340	2065	564	1011	1941	2008	1128	766	1135	684	2220	1059	918
B4GALT1	1155	785	1734	2609	2746	1377	1043	925	1115	949	1421	696	1671	1237	1152	1643	1135	805	865	940	1246	852	1800	1621	1705	1590	237	1963	972	774	1722	1038	796	1106	990	1714	1291	1863	791	1213	1682	2140	1539	1157	1121	563	2533	765	1265
USP10	1124	526	1796	2525	2789	1101	1344	939	1751	601	1074	730	1782	1411	1180	1829	1228	1316	1188	812	1343	928	1386	2086	1336	2425	497	2249	1194	1061	1165	1100	1426	2373	1048	1521	932	2127	1048	1530	1304	1974	1474	1384	1416	884	2363	1060	2241
EGLN1	1053	564	1298	2664	2495	1042	1313	1131	1603	612	1395	830	1699	1442	1196	1733	1204	865	1097	951	1659	667	2089	2089	1822	1527	317	2645	1048	1195	1165	1104	1249	1956	1118	2113	850	1713	801	1490	1521	2399	1164	1492	1533	781	2413	1173	1166
NUP214	1516	642	1633	2955	2055	1163	1378	990	1366	1066	1449	896	1762	1227	1224	1338	1085	1132	1171	943	1318	752	1807	1461	1171	2342	680	2163	985	1254	1633	976	809	1544	1090	1600	1751	1777	987	1371	1674	2137	1478	1451	1160	764	2143	1059	1723
ITPKB	1439	1015	2249	2089	2892	1839	1214	1121	914	1178	1673	741	1479	1332	1454	1746	1243	767	985	633	952	1163	1610	1363	1409	1679	272	2128	687	846	1737	850	540	1043	984	1818	911	2249	899	1350	1590	2985	1204	1022	969	595	2354	548	956
PQLC1	1597	852	1460	1960	1615	1103	1570	958	2349	1800	1136	1843	1584	1397	995	1142	1151	1267	967	1379	2147	1249	1743	1451	1183	1793	450	1838	1128	1082	1543	1844	847	1346	1434	1600	2189	1474	920	1059	1617	1862	1912	1337	888	807	1682	908	1921
REPIN1	1269	636	2334	2577	2370	1200	1174	1027	1113	909	1395	816	1236	1531	1205	1412	1153	1298	838	741	1086	1246	1835	1156	1716	1771	448	2188	909	843	1678	990	747	1116	1261	1961	1349	1612	1051	1238	1584	2682	1107	1169	1140	601	2090	621	1763
ARRDC1	1541	565	1739	2245	1956	1052	1412	1110	1059	1103	1688	869	1939	1604	1052	1439	1327	1219	985	943	1041	1142	1680	1454	1337	2213	604	2025	973	987	2400	791	562	989	1015	1676	1573	1819	1037	1560	1738	2294	1557	1465	1136	484	2006	732	1727
ERGIC3	1353	728	2168	2625	2062	1128	1012	903	1080	907	1198	1071	1040	1557	1202	1009	934	1464	930	856	1057	1623	1759	1428	1268	1689	746	1880	766	873	1643	1263	924	1115	1253	1400	2043	1587	1331	1432	1473	2276	1204	1505	1114	572	1933	702	1550
PRPF6	1714	880	2034	2096	1908	1607	1179	1065	872	1261	1539	704	1620	1358	1417	1516	1303	909	926	816	966	1104	1723	1720	1447	1777	625	1873	800	710	2476	602	606	1138	895	1730	1556	1895	1124	1304	1478	2380	1182	1272	901	507	2376	501	1375
MED16	1630	981	1872	1892	1615	1281	1713	1015	1160	1560	1543	902	2325	1229	1088	1529	1367	1014	838	1112	1289	946	1502	1669	1596	1575	649	1785	1144	949	2649	867	897	1341	944	2074	1344	1837	824	1344	1638	2510	1388	1725	851	939	2116	498	1812
PTOV1	1447	624	2117	2385	2387	1179	1412	1135	982	1075	1636	883	1487	1434	1347	1597	1214	1173	1061	715	856	1006	1948	1471	1198	1797	551	2137	724	893	2337	728	573	1305	1085	1935	1257	2139	929	1603	1884	2443	1627	1429	1259	457	2243	647	1525
MRTFA	1453	938	1797	1816	2567	1756	1337	1167	957	1584	1877	725	2348	1280	1341	1742	1387	852	943	1096	1127	809	1608	1350	1291	2324	370	1908	1044	781	2660	696	536	771	712	1960	1355	2009	778	1227	1899	2481	1140	1026	993	567	2519	761	787
KIF21B	1183	881	2050	1903	2702	1432	1245	964	878	1199	1809	725	1876	1288	1326	1939	1208	774	928	809	979	1076	1744	1376	1601	1723	185	1839	706	861	2090	755	481	975	774	1839	985	2629	717	1461	1791	2157	1121	775	1051	587	4091	673	792
CARS2	1268	502	1902	2501	2063	995	1277	846	974	916	1507	1007	1801	1408	1172	1308	869	1360	1007	1034	844	1109	1584	1381	1351	2038	514	2167	853	1198	1727	1137	774	1017	1305	1345	1602	1747	914	1329	1910	1892	1428	1207	1213	555	2168	1025	1308
YPEL5	1060	575	1493	2527	2334	883	1170	1152	1359	781	1230	849	1333	1440	1234	1247	1239	1137	1051	796	1126	979	1742	1501	1641	1923	498	2203	1007	1048	1159	961	1328	1772	1351	1607	1308	1684	887	1371	1595	2177	1264	1515	1272	879	1863	939	1906
ORAI1	1163	777	2163	2074	1572	1294	1077	866	851	1064	1129	897	1195	1302	1124	1297	1054	863	822	821	1324	1393	2347	1553	1448	1773	767	2139	907	731	2074	1024	731	1291	1091	1608	1932	1415	728	1447	1298	2112	1128	1408	1069	628	1811	509	1901
C7orf43	1388	404	1637	2490	2724	877	1441	1159	1044	912	1531	978	1428	1427	1207	1430	1326	1378	1066	1025	1033	978	2034	1519	1130	2394	521	1984	889	1121	1685	786	615	1472	1081	1793	1046	1954	1084	1412	1790	2341	1395	1238	1441	528	2259	794	1777
PPP1R15A	1154	686	1182	2242	3040	1161	1311	1373	1164	1002	1410	951	1469	1139	1196	1335	1534	1200	1001	1091	1240	578	1607	1995	1012	1791	478	2396	1106	1006	1482	927	620	1295	1154	1905	1473	1550	797	1110	1737	2236	1639	1748	1106	449	1921	1042	1463
WWP2	1534	858	1753	1832	2382	1516	1517	1217	1036	1383	1651	785	2315	1436	1394	1823	1541	828	1072	1091	1121	690	1599	1413	1331	2098	300	2358	1021	881	2538	696	498	1066	799	1879	1198	2312	604	1141	1703	2106	1317	1088	1087	520	2232	885	969
MATK	1107	690	2679	1321	1876	942	1254	914	811	1074	1259	466	658	1336	756	1708	586	808	582	536	1461	2467	2586	1910	978	1018	525	1713	578	1080	1755	687	520	956	818	1517	2076	2076	630	1616	1185	1589	925	2211	1105	247	1572	233	2546
GLG1	1364	923	2014	1696	2633	1856	1253	1037	935	1252	1779	734	1690	1229	1451	1595	1322	792	865	928	984	881	1672	1458	1392	1837	305	1870	821	736	2234	793	514	722	851	1685	1149	2367	810	1312	1800	2518	1272	958	985	596	2624	636	853
MTA2	1339	888	2361	2143	2426	1743	1051	990	926	1230	1673	775	1306	1412	1338	1297	1261	810	872	858	1188	1521	2002	1364	1448	1520	247	2017	813	867	2127	772	645	772	929	1580	1406	1874	981	1486	1604	2375	1184	1078	1093	471	2174	524	1200
MID1IP1	1496	800	1477	2215	2622	1527	1557	1119	992	1051	1144	653	1538	1406	1210	1582	1201	878	876	928	1164	776	1919	1478	1264	2185	325	2162	1039	874	1845	818	702	1671	1098	2058	1294	1764	916	1245	1634	2259	1438	1161	984	685	2374	753	1674
ABHD2	1226	918	1553	2109	2807	1397	1452	1087	906	1108	2397	634	2612	1518	1426	2026	1439	771	1037	958	992	556	1877	2142	1731	1896	127	2235	1213	819	2406	875	595	957	868	2266	924	2173	538	1099	2196	2337	1187	803	1208	854	1991	876	708
GZMB	697	669	2109	2250	2744	611	1018	900	647	1658	1033	298	1290	1015	598	1123	532	705	564	803	1123	2149	2537	2211	925	1985	245	1330	354	1045	2764	246	910	463	592	994	2766	2549	702	859	1712	759	1720	1318	487	507	1561	431	1968
MAP1LC3B	1187	587	1727	2486	2097	1065	1173	994	1343	919	1417	1037	1682	1406	1055	1174	1092	1140	1104	742	1141	1056	1959	1457	1700	2009	504	2065	958	1090	1337	1154	1261	1708	1329	1617	1295	1821	1013	1350	1477	2189	1350	1584	1233	976	2061	896	1719
EIF5	1144	653	2062	2780	2516	1029	891	921	1221	867	1332	766	1018	1343	1290	1275	1046	1000	845	657	982	1281	1812	1413	1757	1696	295	2136	784	805	1403	976	1195	1079	1323	1565	1191	1940	1036	1375	1662	2640	913	1180	1060	805	2075	829	1470
TRADD	1368	617	1934	2833	1815	1280	1439	1085	1011	944	1049	940	1123	1433	1196	1340	1132	1178	897	841	1241	1318	1967	1298	1273	1467	689	2098	777	850	1778	872	520	1023	1031	1601	1484	1598	1076	1587	1219	2468	1258	1692	1000	500	2256	487	2069
ZFAND5	1209	654	1715	2194	2239	1463	1181	932	1543	1052	1574	758	1493	1478	1253	1371	1053	951	951	990	1195	877	1885	1580	1878	1656	363	2086	1096	972	1573	1191	1088	1128	1167	1468	903	1864	871	1248	1751	2512	1142	1028	1122	906	2214	758	1392
NPC2	1196	524	1659	2346	1591	1081	953	845	1349	1067	1292	695	1350	1310	1142	909	960	1358	741	1298	1571	1183	1525	1225	1481	2453	929	2262	982	1206	1323	1338	1255	902	1271	1222	1901	1428	942	1102	1409	2435	1232	1161	1012	829	1668	710	1727
NOTCH2	1387	841	1717	1774	3135	1584	990	949	1105	1202	2290	671	2248	1242	1297	2089	1327	931	977	1228	811	480	1572	1462	1720	1769	111	2250	1107	807	2550	738	713	891	889	2223	890	1785	553	1179	2397	2260	1022	922	1251	774	2824	848	541
RAN	1258	665	2043	2439	2017	1160	920	917	1050	885	976	815	990	1195	1216	1025	962	1047	853	614	1171	2181	1822	1343	1482	1509	573	1984	730	733	1445	899	1149	992	1339	1233	1448	1767	1258	1575	1357	2444	1043	1452	915	710	2375	612	1979
ARFGAP2	1512	840	2057	1878	2182	1312	1169	1046	941	1157	1561	823	1620	1196	1274	1372	1104	823	934	933	1062	1175	1795	1690	1203	1984	456	1850	853	745	2239	843	509	937	960	1632	1840	1898	1100	1190	1441	2265	1203	1205	1141	390	1929	508	1336
SIRPB2	1050	565	1044	1904	2810	1327	855	907	1607	911	1506	944	2005	1560	1568	1521	1403	607	862	790	792	741	1972	1848	1386	2233	463	2254	943	887	1791	1268	912	1803	1067	1884	1071	1366	805	1147	2055	1475	1779	963	1825	788	2076	980	671
CRTAP	1177	528	2093	2732	2202	1381	919	592	1213	773	1486	783	1425	1602	1173	991	947	1194	771	881	1125	1187	1891	1446	1310	1718	547	2463	1030	883	1588	1082	955	808	1425	1381	2121	1402	921	1209	1358	2255	1202	947	1209	815	1614	815	1293
MAN2A2	1072	659	2055	2502	2819	1034	1070	793	1402	1233	2007	962	1235	1542	1201	1406	1213	1072	832	941	775	714	1494	1544	1616	1947	149	1945	1458	965	1601	746	865	1429	1317	1515	896	1714	600	1382	2285	2251	1349	902	1328	843	1824	1048	796
ATP5F1E	1609	650	1502	2308	1579	716	2001	1043	2062	988	976	1197	1000	1262	1135	1053	1069	1330	940	763	1171	1409	1413	1001	911	1415	1142	1223	937	1038	1024	1325	1258	973	1711	1536	4261	1577	1449	1215	1968	1814	1511	1871	741	958	1422	1311	2420
ZNF316	1560	582	1880	2020	2165	1228	1480	1398	1000	1294	1786	898	1594	1425	1357	1671	1341	993	858	816	1023	1098	2114	1470	1549	1801	231	1879	880	835	2053	778	348	849	1047	1804	1293	1920	803	1548	1440	2374	1457	1158	1269	508	2389	740	1282
RPL13AP5	1222	529	2222	3333	2291	661	991	846	1004	641	808	764	676	1073	1214	969	927	1574	885	291	667	1529	1618	1008	1066	1868	906	1799	481	846	911	687	717	1107	1479	1544	1044	1513	1643	1528	1296	2658	918	1871	733	415	1741	632	2216
FAM107B	1022	912	2122	2753	2517	990	1111	1019	1107	626	1143	570	1004	1270	1303	1178	882	1016	887	603	953	1485	1797	1107	1958	1822	268	2102	657	818	1077	1047	1241	1218	1094	1870	834	1903	1151	1564	1656	2521	772	1150	1082	725	1997	601	1508
TMED10	1165	694	2120	2553	2427	1202	904	854	1049	853	1303	628	963	1363	1214	1255	958	848	742	751	1078	1362	1938	1444	1723	1390	390	2149	735	812	1417	988	950	929	1182	1485	1303	1737	844	1267	1580	2444	1068	1136	1088	807	2194	553	1509
CYLD	1275	771	1829	2499	2686	1172	958	1169	1064	790	1275	772	1109	1101	1326	1399	1445	966	848	830	1111	1105	1426	1501	1796	1803	316	1972	779	738	1318	968	884	897	947	1671	833	1988	1026	1459	1594	2727	939	1229	1108	664	2313	747	1355
TLR8	963	498	1457	2333	2070	1097	1096	1118	1419	972	1889	794	2154	1785	1345	1413	1212	1255	981	1321	1065	561	1753	1650	1734	1692	305	2644	1220	1118	1256	1252	1207	1564	1066	1610	803	1619	686	1101	1704	2233	1437	1275	1597	952	2179	1094	966
TRANK1	1222	803	1488	1312	2904	1275	1507	1090	956	1586	2067	591	2055	986	1322	2412	1433	664	977	1293	922	783	1491	1348	1280	2698	179	1545	882	800	1958	522	506	882	614	1951	737	2704	560	1086	1726	1901	995	686	1092	624	2932	730	671
ADGRE3	1049	782	1106	2357	2392	1471	1420	1148	1218	678	1791	745	2651	1648	1842	2112	1370	1033	1075	905	1169	412	1590	2176	2150	1524	309	2077	1082	1037	1804	1282	1215	1746	1199	1638	1015	1684	627	1056	1707	2708	1610	746	1873	1128	2002	913	780
TLR4	1003	298	1272	2590	2877	938	1045	721	1472	693	1212	762	3108	1228	1454	1508	1095	1073	921	902	1375	487	1752	2178	2259	2379	333	2955	927	1090	1204	711	854	1191	1041	1713	1109	1774	709	963	1613	2151	1586	1159	935	1122	1989	1131	949
MDH2	1433	691	2180	2122	1765	1390	903	960	971	1011	1378	780	1441	1343	1230	1040	1067	841	765	1021	1241	1640	1872	1292	1638	1385	721	2154	828	871	1904	996	957	888	983	1287	2059	1564	890	1329	1394	2330	1391	1416	999	803	2132	549	1897
FOS	1236	413	1225	2749	3465	775	1464	1127	1356	621	1341	794	1309	1214	1138	1385	2055	1189	925	717	859	580	1593	1787	1143	2102	467	2219	967	1175	1316	742	1095	2038	1015	2113	1182	1522	970	1469	2003	2406	1753	1150	956	731	2098	1349	2076
CAMKK2	1294	784	1426	2363	2470	1014	1232	871	1194	1130	2006	817	2274	1250	1256	1385	1102	943	1037	1068	1274	495	1672	1946	1372	2180	323	2012	1024	806	1910	1168	674	1397	847	1815	995	1698	660	1191	1799	1780	1643	1076	1100	645	2230	929	963
CHST11	1074	702	1561	2294	2468	1054	1269	973	1137	902	1695	664	1710	1350	1307	1564	1434	834	949	966	1148	605	1942	1733	1743	1869	366	2288	1120	1036	1635	922	945	1295	948	1846	1235	1889	559	1264	1535	1910	1434	1167	1360	932	1998	1096	940
TOLLIP	1493	882	1386	1931	1647	1194	1391	1267	1185	1388	1424	1176	1965	1365	1143	1140	1111	1132	1217	1159	1366	1048	1568	1369	1373	1326	599	2097	1231	1106	1901	1090	957	1687	1162	1589	2010	1501	826	1316	1600	1842	1525	1418	1080	723	1591	853	1715
DGAT1	1231	705	1715	2408	2201	916	1366	891	1151	894	1386	853	1757	1285	1089	1207	1105	1210	981	946	944	988	1701	1467	1386	2291	502	1787	848	1081	2010	717	812	974	1312	1555	1256	1595	775	1456	1637	2133	1597	1324	1256	707	1838	786	1604
TOM1	1669	573	1651	1983	2152	1274	1453	1033	974	976	1853	767	2519	1087	1198	1245	1030	935	929	871	1443	630	1638	1739	1270	1933	606	2331	943	935	2228	1014	639	1302	757	1294	1425	1586	973	1155	1195	2149	1815	1635	1054	573	2132	643	1646
PPP6R2	1392	686	1985	2088	2129	1041	1214	999	1032	1241	1433	836	1309	1386	1230	1427	1113	975	871	838	885	1368	1757	1407	1473	1752	565	1950	827	874	1863	712	599	907	996	1725	1434	2041	887	1565	1751	2206	1308	1304	1181	476	2166	651	1403
AUP1	1081	546	1882	2926	2398	956	1126	720	1093	882	1211	789	1030	1332	1197	1102	908	1289	884	693	895	1324	1768	1307	1292	1887	709	1697	732	922	1638	821	723	847	1325	1473	1643	1800	1102	1562	1689	2329	1267	1268	1242	522	1973	690	1367
MINK1	1193	703	2270	2215	2535	1787	1219	1057	827	1381	1945	927	1929	1399	1134	1349	1248	876	885	903	1077	922	1420	1533	1037	1721	153	2089	910	707	2785	601	418	774	1037	1865	953	2335	724	1513	1670	2137	1259	956	902	389	2722	678	893
MFSD10	1429	680	2185	2304	2047	987	1414	1067	928	1036	1376	748	1263	1324	988	1216	787	1075	851	805	1142	1378	1960	1359	1216	1536	575	1764	791	866	1980	791	721	905	1078	1547	1356	2278	893	1580	1520	2104	1274	1322	1099	516	1896	576	1841
ARRDC2	1216	779	2141	2187	2152	1283	1252	921	902	1151	1232	833	1022	1362	1217	1358	1189	1072	813	931	946	1234	1799	1274	1269	1808	453	1826	842	725	1931	807	505	882	1087	1742	1393	1838	814	1434	1518	2551	1117	1144	1068	415	2144	521	1083
PCED1B-AS1	1237	660	2069	2497	2105	1037	688	1054	902	737	892	884	738	1294	1307	1045	1004	1318	950	462	1088	1929	1573	1224	1072	1724	852	1760	787	690	1095	1063	928	1123	1178	1481	1509	1850	1660	1850	1477	2682	1084	1640	782	448	2099	347	1779
STX16	1428	541	1785	2788	2875	845	1283	958	1103	725	1447	805	1005	1521	1417	1397	1137	1165	843	694	651	1009	1582	1346	1545	2462	354	1891	782	853	1371	779	733	1051	1391	1743	900	2092	1220	1435	1713	2794	1267	1387	1128	683	2221	713	1747
CLEC4E	827	290	1896	3171	2331	501	1134	981	1813	332	906	525	1541	1579	894	1347	845	1117	659	487	977	765	1348	1787	1057	3191	671	2038	983	1446	907	537	1158	2137	815	1661	1529	2238	681	821	1500	1715	2425	1365	1063	970	1589	1808	2204
CLK1	1039	381	1878	2842	2882	540	1064	1075	1235	616	1231	601	701	1345	1108	1214	1333	1089	946	465	541	1221	1664	1523	1673	2166	428	1850	659	809	1267	806	1121	1076	1565	1734	809	1970	961	1397	2054	2799	913	1466	1278	681	2190	892	2056
ST3GAL2	1171	784	1187	1835	1827	1114	1147	1236	1337	954	1378	818	2342	1315	1349	1811	1079	1011	1185	1466	1760	740	1799	1920	1177	1546	276	2489	1462	979	1707	1164	602	1265	856	1703	1162	1415	541	1115	1237	2090	1685	1483	1323	603	2529	819	1111
RAB5B	1106	732	1801	1983	2355	1338	1025	833	1081	981	1801	711	1674	1299	1372	1497	1180	890	936	836	1086	941	1676	1645	1578	1956	240	2316	1082	841	1590	906	812	1251	934	1646	1048	1889	676	1156	1632	2274	1221	858	1142	768	2051	854	823
S1PR1	951	827	2872	2170	2521	1571	964	818	891	915	1018	657	762	1198	1115	1385	870	686	713	575	1213	1683	2570	1155	1794	1119	218	2141	742	786	1190	862	968	927	1119	1468	768	1997	820	1641	1206	2406	743	1113	1156	714	2152	345	1339
TNRC18	1298	882	1776	1625	2766	1455	1499	994	1006	1545	1994	577	2741	1319	1161	2207	1305	767	894	1069	967	593	1719	1217	1098	1785	188	1840	1063	728	2295	578	371	963	698	2409	805	2124	436	1077	1882	1956	1145	759	970	387	2911	788	668
CD3D	1243	643	2598	2246	1796	801	954	893	879	855	780	816	818	1287	1082	917	814	1020	826	363	1069	2952	2012	1048	1065	1291	866	1900	677	870	1115	1151	696	889	1129	1158	1622	2073	1374	1530	877	2201	996	1637	906	353	1876	416	2130
C5AR2	1217	578	1134	2308	2276	1087	1392	1290	1252	738	1447	939	1828	1900	1611	1753	1386	1314	1135	845	825	368	2005	1642	1544	2144	494	2261	1032	944	1514	787	726	1557	1033	1490	1154	1577	748	1088	1510	2041	1411	1288	1258	842	1771	700	1283
PLEKHM2	1201	582	1829	2278	2143	1220	1082	1011	1068	1113	1145	844	1549	1469	1321	1346	1192	1012	830	1049	1072	1031	1747	1341	1579	1810	387	2258	812	943	1631	932	795	1068	1051	1497	1519	1726	857	1262	1434	2162	1414	952	1054	623	2137	679	1354
HMGB2	1279	492	1706	2913	2413	842	1150	1055	1313	727	957	565	1655	1305	879	1154	830	1352	1115	665	1060	1800	1428	1317	1042	2381	504	1748	1004	1045	1437	1005	827	2000	1194	1162	1168	1935	1185	1364	1647	2026	1403	1161	852	464	2645	969	2020
PDZK1IP1	1266	1926	994	1354	1309	1047	1802	1658	1593	1481	1632	2579	1110	1105	780	1194	1717	892	1495	1274	1187	1261	850	825	898	1277	914	1775	1549	1375	1553	910	659	2677	1978	1076	4150	1232	597	1678	944	731	1769	1644	1577	1267	750	738	1261
NUAK2	1106	678	1505	2354	2050	1462	1360	900	1292	919	1510	740	2084	1393	1574	1768	1346	1267	1245	791	1215	601	1815	1496	1323	1784	348	2544	1250	875	1524	892	737	1714	999	1708	1018	1475	561	1195	1504	2127	1071	1165	1254	793	2156	969	1004
DNAJA1	1211	599	1534	2269	2215	1153	1039	1013	1217	1014	1239	782	1227	1189	1113	1344	1157	859	758	1250	1507	1267	1803	1513	1512	1690	439	1992	875	935	1309	1090	1045	983	1009	1586	1213	1594	804	1229	1621	2463	1371	1571	1119	777	1900	962	1748
S100P	1349	618	1116	2840	2706	507	2240	693	1409	772	1271	1013	1660	897	587	887	1431	1798	1226	1087	696	362	725	1595	1325	2715	1020	2889	764	1058	1701	664	902	3693	1028	1566	2399	1628	1434	1550	674	1766	2960	2126	1408	424	123	1370	2888
PLCG1	1042	856	2434	2127	2711	1616	949	984	803	1035	1370	790	1008	1264	1437	1506	1160	817	811	599	754	1311	1574	1257	1547	1509	284	1783	779	595	1556	854	500	947	936	1864	932	2121	952	1608	1702	2876	1094	1041	1032	467	2602	425	868
RABL6	1627	714	1831	1983	1824	1234	1102	890	944	1116	1370	712	1239	1397	965	1109	1138	920	866	844	1134	1594	1810	1226	902	1675	645	1781	791	855	1896	940	423	808	982	1466	1901	1787	928	1225	1193	1969	1288	1464	959	381	1976	489	1671
DUSP6	1521	811	1374	1918	2477	1547	904	846	1121	1363	1812	595	1286	1559	1073	1247	1136	765	932	1308	1055	447	1997	1074	1224	2169	307	2241	944	904	2125	944	773	1140	1204	1754	1218	1560	792	1109	2126	2787	1175	1094	1206	743	1597	628	1483
ACAA1	1300	531	1814	2337	2208	805	1201	1080	1226	988	1282	976	1607	1415	1233	1331	1101	1171	912	923	1134	979	1748	1428	922	1809	449	1965	997	900	1819	1012	475	1016	1109	1439	1635	1703	994	1546	1781	2190	1646	1627	1154	316	1889	701	1432
STARD3	1292	575	1593	2251	1993	964	1164	947	1144	888	1283	808	1304	1461	1116	1310	1035	1051	833	915	1106	1099	1783	1438	1213	2197	503	1884	867	998	1590	877	745	1048	1052	1513	1566	1735	1103	1280	1559	2001	1435	1432	1132	468	1906	713	1550
PSMD13	1534	713	1722	2050	1606	1074	1095	1056	1038	861	1111	755	1485	1345	1164	1220	910	890	968	989	1249	1395	1615	1335	1274	1861	621	2166	806	962	1829	1212	756	1045	952	1286	1843	1540	1083	1246	1400	2093	1421	1501	1117	689	1956	580	1704
GTF3A	917	679	2098	2981	2296	583	947	783	1084	815	1123	877	638	1157	1189	958	966	1303	940	454	856	1943	1546	1160	1366	1359	692	1686	632	859	964	1160	1018	983	1454	1406	1326	1878	1125	1548	1413	2277	780	1405	902	625	2125	888	1488
NECAP2	1385	805	1873	2164	2007	1241	1010	1021	1049	980	1164	888	1258	1257	1279	1240	1077	816	765	1077	1310	1444	1616	1357	1344	1790	494	2070	874	770	1546	1063	653	965	1147	1328	1694	1616	871	1156	1514	2457	1219	1269	1032	603	1951	528	1366
AP3D1	1351	676	1915	2153	2096	1362	1120	908	923	1262	1659	740	1704	1184	1233	1619	1163	802	882	976	1176	1120	1630	1394	1432	1517	291	2050	856	838	2066	752	606	858	818	1888	1159	2144	698	1330	1586	2119	1223	983	1047	599	2538	616	1011
TNFRSF25	1148	651	2136	2987	2603	942	1166	978	838	723	1027	1201	623	1185	1421	1232	1305	1214	1108	468	581	1217	921	1036	1490	1711	570	1691	789	650	1145	792	665	855	1382	1784	1035	1294	1328	1544	1373	2825	1012	1613	765	450	1953	376	1555
SH3GLB2	1544	777	1808	1854	1774	1243	1285	748	1154	1400	1362	1145	1176	1429	1082	1193	810	882	981	854	1206	1467	1515	1107	1161	1404	631	2059	1112	761	1708	913	664	917	1303	1795	1764	1721	863	1445	1786	1999	1223	1156	935	627	1936	865	1441
PPP1CB	1170	550	1794	2134	2225	1114	1064	1089	1215	733	1311	675	1414	1479	1292	1409	1129	786	842	682	1034	987	1863	1676	2142	1760	336	1995	748	755	1401	994	1209	1280	1072	1468	888	1746	895	1292	1644	2430	1109	1677	1096	960	1747	706	1737
TMEM50A	1213	484	1698	2206	2183	719	938	901	1072	937	1179	725	1711	1251	1100	1064	1094	995	920	745	1080	1176	1940	1533	1252	1619	421	2232	1058	877	1248	849	1051	1382	1184	1534	1234	1827	828	1341	1690	2108	1262	1414	1350	841	1912	884	1886
IK	1368	669	1781	2149	2173	1396	1120	1036	1008	1120	1252	823	1380	1338	1285	1342	1148	963	841	888	1050	1162	1725	1657	1386	1941	332	2156	901	831	1783	970	688	925	909	1405	1460	1821	947	1332	1517	2263	1150	1251	1022	627	2323	735	1374
ATP6AP2	1164	705	1824	2219	1863	1376	839	888	1173	853	1388	674	1691	1369	1192	1294	977	759	696	1049	1243	984	1956	1914	1940	1838	341	1925	814	917	1776	1336	985	1086	1240	1372	1209	1569	950	1192	1560	2430	1236	1051	1240	836	1623	615	1761
SZRD1	1170	810	1837	2131	1956	1030	1152	899	998	1081	1447	750	1206	1189	1204	1073	887	907	803	832	1257	1375	1666	1420	1193	1698	425	2158	873	971	1520	1080	418	1254	1103	1398	1603	1612	712	1299	1272	2134	1119	1098	961	477	1912	690	1290
RNF13	1095	519	1321	2486	2220	841	950	930	1479	708	1255	671	1299	1437	1124	1388	1178	1066	830	913	1345	800	1763	1880	1834	2124	422	2080	994	1209	1081	1383	1579	1652	1014	1437	992	1552	1094	1206	1534	1921	1189	1344	1488	1183	1516	925	1605
SLC25A5	1091	601	2140	2653	1973	1028	859	824	979	894	1026	692	1109	1177	1265	981	912	1029	717	763	953	1861	1849	1162	1270	1639	598	1907	695	929	1388	853	852	878	1157	1347	1715	1475	1215	1384	1434	2150	964	1274	1053	638	1931	702	1777
WIPI2	1366	846	1608	2053	1963	1247	1215	1001	1224	1118	1400	841	1331	1373	1417	1392	1069	1001	949	869	1145	1142	1697	1279	1555	1581	448	1917	973	909	1644	1022	724	1099	1118	1520	1541	1747	871	1137	1602	2128	1335	1318	955	737	1843	725	1496
BRK1	1099	559	1818	2622	2032	869	933	842	1362	913	981	780	1090	1199	1147	957	894	1302	796	709	1106	1646	1860	1130	1219	1893	767	1745	787	931	1308	1168	832	1152	1265	1387	2159	1617	1025	1442	1434	1960	1113	1332	1144	593	1591	734	1465
CLK3	1202	718	1737	2129	2252	1130	1324	1045	1290	1231	1384	1098	1199	1411	1182	1346	1189	1010	1019	957	979	1238	1611	1400	1241	1716	440	1899	953	1084	1849	779	704	1223	1193	1514	1346	1906	874	1312	1677	1981	1399	1282	1081	649	1894	734	1247
FOSL2	950	587	1797	1848	3298	1495	1387	924	987	1113	1802	534	3063	1077	1112	1916	906	799	1112	955	1188	489	1616	1927	1007	2066	192	2150	1369	950	2069	764	539	1432	709	2017	1004	2039	513	991	1565	1651	1248	917	990	784	2608	826	809
PSMD2	1312	842	1854	1994	2196	1592	973	968	1037	1218	1404	870	1650	1251	1194	1231	1032	646	860	986	1092	1112	1684	1336	1312	1424	305	1985	843	867	1892	913	667	761	987	1525	1407	1688	773	1158	1526	2184	1363	1205	1050	540	2086	665	1208
NRBP1	1316	706	1941	1853	2209	1369	1090	927	1035	1201	1396	876	1553	1265	1250	1364	1018	863	916	947	1037	1032	1685	1395	1572	1886	361	2014	915	840	2099	817	742	1079	1018	1645	1656	1827	808	1413	1479	2128	1322	1246	1128	801	2120	687	1115
IER2	1458	542	1728	2129	2005	1074	1517	1244	1071	1056	1422	817	1460	1226	1097	1298	933	1200	1344	1003	1191	1030	1729	1705	751	1990	542	1941	1055	953	1641	797	430	1156	1069	1674	1633	1511	815	1446	1398	1947	1104	1665	1055	347	2280	795	1758
GATAD2A	1001	787	1977	2053	2196	1282	1210	839	991	1181	1611	680	1964	1271	1368	1749	1050	859	964	722	1126	1086	1700	1385	1266	1509	195	1866	1067	910	1752	678	525	1186	979	1906	1208	1803	595	1278	1739	2098	1125	1130	1093	577	2274	846	936
C4orf3	1189	570	1688	2350	1901	904	1119	983	1294	847	1115	821	1320	1284	1235	1148	1014	1125	1085	832	1348	1316	1591	1605	1259	1725	588	1984	858	1144	1160	1045	916	1551	1256	1281	1498	1337	1248	1423	1340	1980	1277	1892	1132	753	1789	635	1847
ATG2A	1487	716	1662	2064	2817	1580	1762	1071	780	1347	1789	616	1811	1311	1164	1869	1134	949	739	946	949	627	1650	1406	1403	2216	344	1931	972	1003	2149	568	504	1488	744	1529	1131	2624	514	1144	1676	1719	1194	854	1024	692	2492	783	1334
IMPA2	1263	704	1181	2887	1713	776	1605	1228	1462	764	1203	983	2202	1801	1347	1057	1088	1153	1155	835	1108	515	1671	1445	1379	1508	569	2180	954	1091	1535	1153	672	1388	1349	1524	1675	1521	1036	1046	1151	1946	1479	2181	1428	582	1244	876	1891
EIF2AK1	1483	1101	1528	1672	2104	1690	1417	937	2214	1788	1424	1456	1262	1012	1104	1357	1194	885	1413	860	1314	1130	1571	1037	1586	1169	376	1957	1460	853	1385	1247	1206	1142	1491	1420	1973	1983	846	1302	1609	1528	1127	968	957	1469	1631	893	759
BACH1	1038	678	1200	2239	2384	1007	947	1119	1376	834	1764	663	1596	1303	1248	1607	1408	810	900	1139	1106	556	1634	1510	1888	1863	209	2246	1108	812	984	898	1267	1172	1097	1642	639	1675	541	1165	1597	2282	1001	1221	1365	932	2413	1060	903
BRAT1	1301	687	1762	2073	2062	1250	1447	1158	829	983	1386	794	1431	1533	1282	1412	1064	951	997	738	934	965	1937	1376	1294	1615	674	1787	802	752	1955	784	616	733	982	1720	1491	1758	830	1320	1796	2483	1414	1616	997	433	1844	589	1523
TRAPPC1	1199	699	1800	1826	1743	1244	1144	1034	1024	1069	1079	770	1675	1306	1026	1045	1059	978	982	911	1362	1460	1730	1541	1404	1537	690	2303	902	876	1786	902	936	1229	1047	1301	1812	1457	892	1255	1219	1867	1386	1334	991	721	1587	583	1671
DDX6	1001	822	2019	2182	2569	1383	969	904	986	935	1610	563	1316	1295	1497	1816	1063	682	802	648	860	1011	1656	1405	1654	1537	192	2043	765	665	1411	763	735	892	951	1905	1109	2186	696	1206	1789	2552	937	905	1117	749	2462	627	882
EIF3A	1339	862	2179	2025	2635	1621	1011	974	892	1283	1645	480	1509	1147	1140	1453	1230	704	736	949	952	1131	1729	1318	1405	1531	151	2020	757	715	1969	806	508	631	858	1796	1007	2189	786	1317	1723	2413	827	820	883	567	2297	620	978
RGS18	913	555	1256	2877	2791	338	847	1067	1473	639	1120	551	915	997	1153	1204	1440	1434	1278	399	837	904	1670	1688	1192	2392	422	1617	715	1086	755	1101	1535	1922	1998	2007	1202	1630	895	1373	1476	1999	1009	1416	986	715	1828	1310	1372
SIRT7	1417	573	1601	2265	1829	965	1251	1101	1100	935	1273	837	1382	1476	1171	1374	1042	1149	907	808	1086	1079	1901	1390	1120	1886	501	1635	784	1014	1703	843	577	1195	1116	1468	1439	1752	1086	1314	1691	2014	1402	1338	1084	364	2078	706	1914
EXOC3	1558	765	1724	1729	2052	1243	1221	1135	959	1040	1253	582	1690	1255	1406	1385	1262	785	992	839	921	916	1905	1498	1302	1985	494	2118	1030	935	1969	785	568	810	1016	1718	1064	1892	938	1209	1503	2202	1269	1241	965	576	2081	769	1538
RNF19B	1162	594	1245	2170	2003	918	1112	1296	1418	1026	1142	680	1503	1183	1332	1801	1193	1021	1032	1056	1438	675	1779	1662	1472	2214	451	1997	1222	966	1315	839	945	1514	1125	1609	1313	1440	697	1080	1424	1928	1097	1274	1431	810	2528	946	1165
PPP2R5A	1498	769	1695	1931	2444	912	1386	795	1377	811	1606	586	1476	1440	1657	1533	906	1090	1123	810	857	913	1785	1347	1380	1410	281	2201	823	843	1575	1085	831	2232	807	1320	818	1402	684	1461	1426	2360	985	993	1206	799	1959	790	1310
LILRA1	1111	599	1735	2059	2167	1184	803	963	1224	742	1608	818	1600	1557	1195	1179	1056	1147	908	1168	1174	705	1820	1475	1739	1457	422	2137	1324	858	1341	1055	1090	1233	1061	1408	1182	1572	744	1217	1751	2269	1080	863	1098	884	1315	901	843
CDA	1223	473	999	2075	1932	1379	1584	1095	1287	781	1227	811	3128	1463	1056	1080	1175	1685	1373	1009	1142	501	1638	2084	1355	1712	849	2072	1180	1667	1284	1258	640	1657	1093	1092	2943	1167	604	1094	1430	1219	1904	1044	891	696	1913	1132	1472
AP2S1	1528	800	1561	1614	1269	952	1430	856	1323	1346	1253	1148	1325	1189	910	868	898	1144	981	1051	1394	1425	1513	1204	1174	1399	1032	1580	838	978	1590	1116	935	951	1219	1210	2725	1252	990	1118	1471	1826	1478	1751	838	741	1351	776	1966
GIMAP1	1380	763	2532	2264	1996	1327	1155	994	946	922	971	683	1138	1323	1130	1200	991	961	689	719	935	1619	1680	1287	856	1607	342	1882	714	843	1554	864	363	833	991	1370	1612	1675	984	1331	1379	2680	1242	1388	820	374	2010	458	1512
CENPB	1297	753	1848	2007	1550	1346	1015	801	970	1125	1210	607	1190	1275	1120	1002	897	805	748	894	1277	1358	2100	1212	1263	1466	632	2037	753	868	1729	1012	625	844	1113	1216	2055	1571	935	1095	1132	2173	1093	1303	925	496	1759	406	1674
E2F4	1303	737	1902	2185	1909	1131	1019	881	1181	1027	1288	967	1264	1296	1009	1066	1001	1037	889	924	1063	1371	1814	1272	1197	1625	493	1802	1087	861	1468	1065	783	1107	1179	1388	1647	1694	982	1342	1380	2052	1060	1261	1113	731	1753	740	1483
TSPAN32	1087	505	2133	2239	2019	691	1035	1027	961	1059	1527	641	1280	1302	1064	1471	881	983	968	760	701	1661	1980	1211	1090	1599	488	1453	750	813	2033	468	492	797	947	1178	1432	2059	892	1804	1885	2033	1241	1312	1013	381	1702	515	1239
GUCD1	1049	1016	1582	1825	1850	1471	1083	781	1587	1350	1225	1091	1402	1091	1290	1111	1027	964	1050	911	1261	1161	1511	1151	1347	1536	394	1971	1055	848	1444	1468	763	1253	1365	1395	1987	1405	661	1158	1516	1967	1207	1121	1211	673	1757	904	915
ANKRD11	1052	676	2186	1939	2340	1246	1036	855	928	1088	1495	662	1546	1336	1071	1525	1091	957	848	715	931	1090	1570	1377	1217	1654	282	2116	776	753	1703	759	501	1018	952	1767	1121	2044	645	1286	1807	2137	1137	937	1146	519	2173	692	1009
PDCD4	1189	709	2077	1851	2623	1597	956	1106	990	910	1188	593	1081	1284	1199	1389	1151	826	722	902	1060	1172	1479	1393	1423	1500	234	2032	841	725	1773	777	654	1039	1096	1630	1061	1963	1049	1166	1462	2513	936	1212	1061	590	1864	620	1403
HSF1	1226	661	2054	2280	1965	1287	1045	879	952	970	1079	795	1290	1409	1146	1184	975	911	897	875	1291	1234	1651	1217	1278	1380	606	2026	885	779	1784	859	796	942	1066	1377	1643	1555	927	1330	1372	2312	1433	1261	1026	540	1903	552	1372
RELA	1150	724	2008	1893	1907	1725	1134	992	943	1178	1361	644	1863	1242	1179	1358	1092	733	794	928	1106	1059	1755	1399	1413	1755	294	2053	1113	857	2013	891	691	1026	792	1514	1206	1700	689	1251	1619	2275	1269	966	993	576	2146	609	926
BAP1	1077	745	1989	1975	1946	1280	1083	882	926	1066	1369	844	1541	1260	1251	1193	1018	963	816	794	1277	1164	1603	1380	1446	1680	472	2137	832	888	1785	986	644	1116	902	1457	1300	1655	800	1408	1554	2098	1289	1091	1204	599	1960	577	1154
ATP6V1E1	1306	628	1534	2279	1563	1139	1015	924	1114	968	1151	799	1362	1270	1161	1019	967	763	816	878	1368	1082	1756	1622	1553	1761	480	1938	910	1045	1719	902	1061	1295	880	1284	1731	1447	772	1224	1439	2040	1589	1364	1098	809	1605	709	1752
SERINC3	846	782	1766	1855	2371	1366	1015	1084	889	927	1479	614	1773	1212	1067	1566	1226	804	844	952	1048	964	1958	1551	1346	1701	281	2149	911	823	1640	852	799	1240	1069	1531	995	2036	704	1273	1665	2261	1200	1082	991	791	2061	778	1087
AP1M1	1485	707	1950	1746	2011	1655	1275	971	892	1227	1420	768	1758	1341	1392	1403	1088	714	789	955	1250	1070	1694	1335	1502	1590	398	1956	844	760	2207	845	710	859	873	1592	1307	1581	764	1256	1656	2239	1196	936	956	536	1795	621	1145
DDX23	1305	760	1919	1990	2245	1346	1070	940	884	1100	1484	759	1273	1200	1219	1406	1037	804	794	857	954	1167	1732	1454	1114	1692	247	2023	798	762	2038	806	511	801	955	1564	1329	1926	997	1291	1489	2322	1216	1231	1038	445	2032	562	1127
CD82	1083	686	1263	1669	1958	1388	1585	1177	1295	1226	1619	932	2199	1262	1199	1507	1420	946	996	991	1453	523	1688	1753	1024	1581	353	2209	1220	931	1710	924	443	1031	953	1427	1198	1558	781	1023	1316	1925	1553	1830	1220	413	1663	1080	1672
C1orf162	1103	565	1946	2621	1725	1119	990	682	1026	958	1285	757	1346	1168	1073	803	993	1078	877	1051	1112	1180	1434	1412	1413	2293	698	1964	796	817	1529	1182	957	877	1213	1118	1791	1193	1112	1290	1507	1690	1405	1082	929	856	1429	966	1191
SNX20	1114	675	1734	2119	1785	1113	1007	901	1022	1005	1191	788	1709	1121	954	1318	1065	1006	833	1230	1314	1067	1470	1334	1374	1776	326	1922	948	955	1485	1071	694	787	928	1323	1257	1445	761	1201	1250	2181	1054	1052	1015	633	2212	589	1193
ITPRIP	1108	603	1452	1976	2328	1264	1353	965	1296	923	1562	688	2372	1283	1208	1636	1059	960	863	1262	1405	544	1629	1634	1381	1951	190	2204	1321	984	1496	935	692	1601	808	1436	979	1462	590	1063	1459	1807	1446	899	1228	655	2235	1017	817
ARAP3	1267	620	1145	2035	2742	863	1506	1279	1010	1089	1906	684	2080	1251	1175	1963	1345	990	1122	1036	640	368	1756	1358	1363	1847	222	2137	1026	725	2181	645	709	1108	754	1664	905	2356	592	894	2161	2155	1407	1075	1165	561	1919	1084	847
WDR6	1359	771	2313	2189	2962	1338	1082	830	716	1014	1571	740	933	999	1256	1636	1128	850	1013	800	859	1122	1563	1073	1177	1588	263	1870	636	796	2184	793	602	656	1134	1749	906	1998	1045	1435	1405	2872	1032	858	1108	384	2457	516	899
SND1	1402	896	2039	2040	2072	1794	1038	870	1027	1287	1580	708	1481	1219	1045	1241	933	702	636	1039	1078	1020	1633	1354	1119	1318	316	1910	851	689	2201	804	535	651	869	1388	1654	1659	750	1177	1620	2118	969	903	987	509	2265	554	1202
CARD11	1084	882	2114	1791	2698	1679	905	886	681	1082	1318	579	893	1234	1062	1501	893	705	801	534	946	1344	1556	1221	1459	1297	285	1679	712	649	1718	811	526	849	753	1741	1256	2119	792	1353	1394	2145	924	1046	999	487	2045	346	1302
AP2B1	1283	1076	1906	1687	2336	1714	1157	947	986	1377	1564	775	1521	1057	1284	1437	1177	643	734	834	891	912	1720	1230	1545	1593	293	1880	890	644	1995	745	663	711	878	1642	1117	2100	571	1309	1573	2025	897	894	1073	775	2293	577	814
PAPOLA	990	724	1640	2167	2433	1138	1119	878	1124	776	1227	714	1264	1189	1166	1480	1109	852	758	737	978	1069	1764	1581	1814	1642	289	1867	690	697	1350	926	993	1039	1047	1681	858	1851	840	1329	1650	2456	1038	1086	1065	810	2151	739	1280
PARP14	1484	581	975	1117	1695	889	958	825	874	2196	1374	464	1502	665	1027	1413	968	825	821	2241	834	884	1032	1162	1377	3602	177	1671	1334	651	959	757	381	439	582	1639	901	1979	427	1321	1545	1594	472	591	826	622	2689	1014	552
HNRNPL	1017	745	2084	2052	2355	1477	1044	964	908	964	1295	707	1548	1268	1202	1343	1044	807	740	833	1025	1256	1664	1257	1040	1233	226	2020	873	742	1882	913	568	946	942	1412	1059	1826	780	1348	1570	2411	1133	894	960	384	2139	535	1020
CD47	1098	585	1865	2086	2087	777	820	821	1013	827	1213	732	879	1142	1182	1236	978	863	711	740	950	1352	1671	1284	1911	1604	386	1886	678	827	1060	850	1017	896	1050	1582	923	1829	1044	1374	1479	2436	907	1240	1134	651	1742	577	1602
CCDC88C	856	723	2656	1771	2499	1598	1009	805	774	1323	1599	534	1114	1171	1130	1626	958	813	645	665	949	1431	1961	1125	1192	1243	250	1489	682	711	1767	774	525	728	882	1529	911	2149	525	1456	1596	2336	948	741	992	499	2393	381	764
C6orf106	1100	861	1964	1794	2442	1358	1039	871	828	1290	1592	624	1127	1018	1056	1242	964	641	895	844	1163	1096	1703	1382	1109	1858	503	1606	769	674	1736	774	467	925	894	1494	1391	2041	590	1347	1335	2022	1075	884	933	447	2217	719	946
ARHGAP1	1118	815	1888	1707	2193	1674	1124	904	848	1146	1744	672	2022	1310	1320	1536	1218	743	797	839	1084	841	1521	1449	1561	1687	237	1827	979	704	1935	733	517	770	707	1683	1051	1953	460	1108	1726	2404	1037	733	1172	642	2090	608	688
SEMA4B	1013	579	1396	2010	2316	1313	1406	829	1079	862	1400	667	2699	1277	1331	1807	1161	797	833	983	1238	529	1686	1511	1334	1750	211	1783	1121	997	1694	911	691	1080	839	1912	1037	1539	634	1047	1346	1971	1575	1011	1387	761	2667	938	948
CD2BP2	1396	695	1607	1835	2038	1095	1046	1100	951	953	1207	792	1407	1401	1091	1226	1074	948	848	961	1176	1285	1581	1418	867	1313	382	1741	910	933	1705	796	383	998	879	1485	1722	1830	1059	1133	1252	2007	1447	1460	1102	374	1847	629	1673
ATXN2L	906	649	2062	2122	2498	1568	1006	878	846	1174	1581	755	1446	1243	1225	1458	1230	1049	739	809	824	1251	1435	1161	1381	1401	199	2129	829	822	1955	728	595	831	905	1591	843	1975	675	1332	1807	2560	1115	692	1126	591	2541	522	787
RAB3D	893	691	1336	1804	2157	1517	1189	1002	1304	986	1745	598	2663	1349	1278	1800	1236	896	960	1015	1245	466	1801	1356	1340	1614	174	2514	1027	970	1403	878	561	1682	831	1724	720	1470	426	1068	1667	1798	1270	646	1447	697	2254	1009	671
LDB1	981	668	1922	2344	2276	1160	924	868	980	969	1281	659	1280	1363	1187	1419	1025	1180	761	848	857	1086	1627	1268	1376	1686	275	2059	881	911	1494	844	803	1134	1099	1471	985	1758	750	1329	1520	2377	1170	759	1151	593	1957	609	946
YY1	1163	737	1842	2202	2121	1233	1035	914	1050	895	1201	649	1163	1266	1111	1278	946	775	760	757	1041	971	1829	1322	1710	1668	298	2065	775	890	1492	673	1018	1129	1010	1605	955	1790	730	1156	1470	2111	878	1014	1069	714	1967	669	1310
VOPP1	892	704	1681	1903	1984	1051	1066	881	1065	821	1174	722	906	1302	1132	1197	1002	1095	817	737	1195	1468	1582	1441	1238	1332	411	2265	1059	700	1241	793	786	651	981	1289	1272	1521	754	1383	1277	1850	1052	1458	986	522	2242	916	1434
ANAPC5	1207	595	1835	2325	2020	1077	987	820	908	950	1089	765	1036	1110	1072	1064	936	800	768	749	1012	1288	1800	1449	1685	1517	459	1925	672	789	1511	953	862	958	1012	1287	1351	1595	919	1429	1372	2149	1075	1162	958	793	2149	582	1176
PPP4R1	1059	594	1196	2259	2286	950	1048	1165	1110	683	1608	890	1427	1366	1434	1349	1173	1043	1084	722	1142	516	1876	1842	1574	1975	231	2367	1027	816	1281	822	840	1439	1046	1519	839	1538	581	1203	1612	1987	1093	1428	1153	816	2092	765	1131
PHF1	1378	618	1691	2162	2445	1110	940	1006	795	943	1198	813	1011	1233	1194	1230	1116	1084	882	648	821	1117	1526	1230	1138	1842	465	1931	736	772	1813	679	572	972	1070	1488	1163	1852	1073	1304	1565	2504	1301	1320	897	369	2027	567	1425
RPL38	1077	405	1657	3018	1885	692	1264	881	1135	643	776	904	634	996	842	812	880	1306	887	371	693	1315	1088	985	582	1720	875	1096	717	1151	943	745	497	671	1435	1396	2716	1470	1661	1346	1580	2176	886	1557	588	367	1494	712	1805
ITGB2-AS1	1057	492	1710	2289	2651	694	976	1302	710	1073	1271	929	1385	1110	954	852	1224	1077	1332	650	629	1047	1336	1074	839	2134	752	1977	765	584	1584	602	505	545	924	1373	1483	2579	1122	2219	1113	2606	1157	1632	1003	369	1520	972	1983
RBMX	1107	689	2218	2314	2014	1119	841	856	1076	732	1340	637	919	1292	1258	1190	986	905	594	669	864	1524	1631	1225	1732	1485	472	1892	666	711	1391	940	814	774	1110	1304	1123	1629	1097	1404	1448	2539	899	1177	976	543	1798	531	1280
COX6B1	1330	626	1439	1940	1612	884	1396	982	1097	1016	1145	931	1198	1162	1044	811	995	1022	909	788	1064	1417	1464	1130	1281	1448	1085	1917	899	979	1290	1012	947	964	1002	1214	2351	1287	1232	1190	1337	1914	1344	1532	1081	607	1571	715	1815
SMARCD2	1277	647	1845	1902	2009	1528	887	934	883	1224	1433	604	1675	1322	1321	1331	1119	709	837	1026	1082	1023	1688	1299	1053	1657	295	1991	930	844	2197	733	446	969	832	1384	1373	1744	729	1153	1507	2069	1123	1023	929	480	2052	648	996
USP20	1168	712	1950	1999	2027	1190	989	956	831	1167	1179	881	966	1222	997	3354	894	913	894	592	869	1086	1512	1335	1254	1643	383	1585	724	745	1673	752	544	821	925	1516	1301	1670	961	1386	1464	2238	1165	1299	899	457	2040	482	1303
SH3GLB1	866	482	1323	1988	2012	803	1017	962	1449	616	1058	697	1729	1279	1305	1245	996	1005	1162	989	1200	774	1617	1820	1484	1614	290	2537	1045	933	1284	1053	1001	1625	1012	1547	1052	1538	894	1250	1439	1932	1400	1752	1001	828	2063	861	1046
SNX1	1219	610	1712	1953	2021	1252	1079	867	1058	919	1505	786	1318	1298	1155	1290	968	967	751	908	1109	978	1543	1254	1608	1838	243	2173	848	839	1606	843	782	973	1021	1449	1072	1613	853	1215	1457	2110	1105	1225	1169	746	1859	709	1177
GLIPR1	961	444	1569	2425	2139	813	1077	673	1406	670	1370	662	1291	1375	1132	1145	940	1114	664	780	869	898	2035	1204	1372	1691	474	1724	875	926	1168	986	1096	957	1355	1311	1173	1652	807	1333	1640	2096	1092	972	1235	795	1360	892	1385
GZMA	1082	521	2385	1275	1530	532	784	722	752	1055	919	331	497	1031	629	988	546	689	429	493	1286	4042	2474	1277	994	1088	374	1319	475	1183	842	918	981	595	914	998	1927	2119	732	1659	1106	1108	788	1345	1281	364	1821	318	2046
ODF3B	1230	385	1384	1540	1516	497	1138	857	1095	1846	948	753	1098	1188	933	935	736	1451	930	3104	1219	980	1518	948	958	2628	665	1882	1457	1003	1271	998	483	726	875	1202	1042	1208	633	1402	1058	1611	1109	1050	1194	373	2130	950	997
DAZAP1	1185	798	2043	2052	2094	1137	1025	879	866	1040	1098	730	1049	1258	1065	1258	1007	785	706	898	929	1602	1532	1001	1038	1463	396	1746	759	810	1667	676	425	755	999	1562	1442	1866	753	1342	1489	2225	915	1175	849	272	2384	454	1079
SNX3	919	735	1483	1801	1801	894	1332	780	2654	978	996	1411	1328	1024	1009	1078	917	1252	870	839	1147	1106	1690	1145	1316	1239	349	1896	950	846	1108	1590	1610	1155	1808	1297	1285	1460	1030	1138	1384	1783	991	1311	889	972	1529	951	1435
ATXN7L3	1163	652	1695	1829	2213	1280	1037	975	909	1006	1359	739	1444	1244	1208	1298	1103	1039	810	934	1063	1109	1686	1206	909	1544	286	2244	830	800	1548	865	358	1167	1031	1358	1048	1667	827	1206	1361	2181	1223	1052	1097	456	1950	700	1105
GPAA1	1169	670	1962	2031	1771	957	843	878	880	972	1259	633	1196	1293	953	1093	817	909	814	747	982	1594	1892	1255	1225	1366	597	1702	586	928	1705	860	684	811	1135	1148	1526	1462	719	1187	1188	1941	1287	1273	1025	484	1894	499	1730
FAM120A	1220	722	1753	1916	2578	1318	1007	821	1113	929	1444	544	1449	1235	1151	1454	1005	841	782	902	830	894	1740	1316	1550	1667	184	2047	821	793	1450	720	755	874	1062	1527	835	1810	657	1133	1576	2305	978	799	1017	650	2069	792	1108
GABARAPL2	1084	625	1372	2133	1624	762	1247	906	2106	838	1029	1163	1152	1286	1080	1038	1147	966	972	795	1241	1023	1469	1438	1144	1555	554	1937	916	960	1084	1410	1305	1652	1460	1206	1431	1444	995	1064	1444	1852	1420	1489	1056	961	1640	973	1656
EMC3	983	753	1340	2006	1423	594	1462	1140	1784	1252	1261	1746	1028	1009	852	1070	1548	1140	1145	920	1550	1736	1251	1079	1295	1650	1022	1545	1183	1260	1223	1386	1125	1154	1398	1129	1780	1458	1283	1410	1255	1501	1362	1163	1041	867	1654	1205	1239
ZNFX1	1258	789	1332	1633	2191	1316	1137	1063	939	1455	1559	661	2005	980	1225	1686	1219	749	951	1121	916	740	1357	1314	1327	1960	197	1652	1073	772	1631	631	386	806	638	1868	722	1994	610	1203	1587	1833	838	714	920	657	2616	901	578
ACTR1A	1216	652	1559	1926	1899	1197	1103	907	985	1016	1389	704	1763	1285	1143	1260	960	824	799	833	1146	1076	1727	1442	1027	1638	462	1785	870	793	1750	887	580	926	949	1422	1475	1631	769	1167	1391	1901	1327	1191	1002	440	1817	632	1266
ZDHHC7	1111	644	1957	2090	2209	1071	978	843	1037	995	1535	617	1451	1267	1095	1214	1183	911	678	991	1048	819	1619	1274	962	1485	271	1889	983	716	1523	861	624	910	1006	1420	1301	1653	825	1026	1541	2087	1105	1110	867	567	1973	762	1239
TMEM71	1014	449	1380	2362	2652	699	1052	958	1425	574	1224	645	1222	1183	1341	1176	1162	1158	883	658	745	598	1398	1715	1387	2274	322	2108	1032	871	1054	803	1164	1437	1168	1271	901	1668	904	1112	1549	2071	1059	1142	741	1104	1668	817	1401
ARRDC3	1001	535	1435	2616	2646	755	1026	828	1423	629	1318	427	1122	1230	1243	1472	826	917	848	527	858	699	1569	1431	1400	2138	214	2316	1164	742	939	755	1195	1596	1079	1382	618	2075	803	1115	1310	2092	778	1209	1140	975	2116	721	1537
CD5	844	861	2063	2206	1904	2160	860	747	663	1023	1148	780	834	1152	1214	1458	1047	773	972	573	1178	1988	1793	1102	1172	1118	274	1932	749	812	1204	1055	452	849	904	1107	866	1529	771	1403	1102	2127	1054	1002	1021	488	2101	335	1089
IRF2	933	616	1536	1774	1838	1334	1035	991	1197	956	1373	648	1639	1103	1285	1443	997	890	887	1079	1300	922	1588	1338	1658	1694	205	2443	1156	908	1269	907	951	1183	875	1382	908	1448	612	1101	1381	1959	1044	945	1190	734	2110	857	916
XAB2	1385	669	1850	1862	1765	1200	1028	1011	757	1116	1252	677	1206	1268	1045	1347	994	850	819	806	1023	1087	1786	1299	1137	1532	565	1465	780	726	1927	572	595	870	970	1478	1577	1626	814	1192	1453	2080	1374	1407	868	536	1969	453	1375
PRKACA	1184	617	1650	1928	1939	1346	1253	919	1062	1029	1601	655	2212	1269	1294	1387	1158	891	935	1054	1052	701	1574	1393	1030	1537	355	2160	992	950	1714	747	504	1081	881	1481	1632	1663	478	1080	1629	1972	1308	843	1258	594	2120	923	824
TBC1D10B	1269	612	1516	1743	2036	1291	1236	885	899	1048	1320	696	1755	1221	1094	1504	1238	785	867	862	1155	849	1776	1393	1290	1520	319	2032	982	757	1792	831	594	1125	808	1560	1204	1548	753	1050	1439	1862	1294	1057	987	514	2083	626	1209
TUBB4B	1124	762	1326	1821	1957	1410	1127	995	1290	1195	1186	904	1374	1245	979	1140	1001	808	1071	852	1094	1181	1530	1282	1343	1421	441	2099	864	834	1798	1077	875	1255	1083	1489	1512	1472	751	1261	1543	1781	1403	1252	1011	665	2013	680	1171
PLAUR	1118	462	1080	1660	1903	924	1080	1202	1378	819	1085	854	1837	968	1137	1654	857	884	1022	1541	1634	618	1286	1930	1199	2171	452	1942	1060	993	1404	1107	787	1120	845	1178	1515	1200	642	1019	1116	1627	1554	1118	1129	776	2013	922	1672
DRAP1	1499	559	1508	1701	1632	812	1264	1021	910	1196	859	789	1006	1153	853	956	920	1268	765	1344	1135	1465	1434	1150	803	2007	670	1503	1109	879	1171	798	542	861	1029	1376	1928	1251	936	1281	1008	1804	1145	1453	954	406	1694	643	1981
NDEL1	1205	491	1322	1984	2273	1052	1265	1140	1111	824	1350	707	2012	1324	1245	1523	1212	818	963	920	1068	575	1604	1714	1325	1889	360	2107	1121	1039	1576	744	754	1671	777	1633	1042	1755	637	1132	1440	1704	1324	1184	1067	659	2247	940	1129
SRRT	1245	704	2023	2003	2084	1104	1002	925	852	1006	1233	750	1219	1306	1136	1314	951	867	849	681	861	1087	1674	1362	1241	1661	397	1705	714	749	2156	548	536	746	968	1517	1317	1877	852	1317	1565	2220	1186	1163	1022	398	2047	493	1245
SCYL1	1270	646	1522	2043	1670	1197	1089	1026	920	881	1433	768	1590	1321	1240	1322	1275	903	973	787	1023	887	1569	1425	1122	1553	426	2023	851	827	1813	778	579	1200	901	1478	1479	1369	895	1104	1391	2010	1463	1543	970	522	2031	542	1203
SELENOF	1091	392	1916	2261	1980	657	805	913	1189	633	958	705	991	1268	998	953	908	1052	774	725	1054	1398	1658	1358	1337	1591	421	1783	674	879	1016	1103	1326	1015	1305	1310	1163	1472	1225	1324	1368	2203	1165	1485	1036	595	1608	593	1868
CLPTM1	1061	726	1597	1881	1891	1414	1078	775	909	971	1206	738	1599	1221	1065	1286	1046	798	824	883	1130	973	1646	1426	1569	1320	415	1894	973	795	1708	941	635	1019	992	1420	1372	1652	588	1067	1455	1889	1316	1088	1072	706	1863	568	1009
TRIM27	948	670	1484	2069	2230	1129	998	1030	881	789	1265	963	1032	1190	1182	1133	1211	727	1006	752	1106	766	1790	1174	1136	1576	370	1958	891	749	1866	726	588	1382	1075	1523	1044	1461	659	994	1552	2472	1089	1145	1158	646	1616	697	1021
ADGRE2	1044	378	1367	2066	1342	850	1066	1431	1084	1204	1251	1152	1922	1696	1428	1289	1572	1021	1288	1224	702	441	2069	1767	1448	1485	197	1552	491	852	2014	659	475	942	829	1762	696	1055	508	1480	2639	1958	1226	740	1181	1134	1509	856	608
STEAP4	1229	571	1041	2289	1608	854	920	1197	1472	573	1282	604	2250	1516	1720	1538	1289	916	1065	883	987	390	1292	1711	1674	2062	333	2077	801	1093	938	711	1018	1356	879	1538	704	1792	765	852	1441	1632	1308	1362	1270	676	2130	925	1115
ATP13A1	1100	612	1970	2203	1902	1133	809	776	708	1108	1156	819	1054	1172	1076	1178	1028	913	824	821	907	1162	1567	1169	1522	1503	370	1687	832	780	1886	747	598	706	936	1608	1244	1695	663	1529	1573	2036	1296	997	1056	569	2226	490	954
MGAM	988	573	928	1637	3441	1000	1679	1513	1225	646	1835	774	4659	1031	1597	3101	984	647	1039	656	796	208	1187	1332	772	1505	128	2320	1302	1114	1766	740	556	1722	489	1956	736	1567	421	1075	1803	1928	1217	692	911	721	2738	1224	683
EZH1	1113	467	1809	2525	2765	972	1109	842	961	885	1246	681	1128	1255	1284	1323	1147	1017	850	672	664	798	1472	1246	1117	1872	348	1855	730	695	1497	699	546	876	1160	1614	995	2140	772	1229	1537	2030	1127	1019	1116	528	1945	780	1045
PUF60	1414	713	1832	1799	1515	1392	960	841	835	1118	1284	706	1346	1238	1111	1184	996	689	704	903	1180	1295	1721	1336	1169	1419	474	1797	778	749	1958	788	591	803	905	1426	1763	1435	932	1209	1260	2069	1065	1261	931	380	1865	448	1346
TRIP12	1321	835	1550	1484	2172	1506	1060	876	906	1392	1726	655	1442	1026	1150	1573	1157	598	834	797	902	790	1458	1357	1715	1731	246	1674	927	611	1767	659	617	718	858	1750	931	2036	592	1119	2057	2138	920	881	880	691	2231	826	800
AP1B1	1409	648	2076	1720	2007	1482	1024	857	797	1248	1062	616	1620	1116	1003	1217	1072	656	682	912	916	849	1532	1140	1263	1753	285	1498	708	711	2579	726	407	579	814	1699	1379	1837	838	1139	1581	1944	1067	980	757	509	2013	651	1029
SPG7	1322	680	1950	1942	2127	1061	967	851	799	1002	1585	771	999	1278	1140	1261	1038	911	789	684	726	1073	1612	1252	1346	1668	330	1641	728	577	1796	672	530	803	835	1648	1376	1907	869	1268	1501	2100	1161	1181	1005	420	1855	522	1127
IP6K1	1153	729	1433	1989	1970	1291	1126	1003	1064	1007	1422	694	1668	1259	1224	1494	1122	714	886	805	1134	673	1628	1586	1189	1676	271	2022	983	820	1609	897	553	1370	866	1527	1071	1635	667	1003	1443	1827	1254	1147	985	622	1923	702	1096
HLA-DRB5	545	532	4292	200	751	669	277	600	323	947	133	197	176	3539	3001	554	320	153	78	3404	709	872	810	3172	771	134	405	6286	192	45	8348	4621	281	215	405	3090	797	866	566	91	3315	182	106	2760	2664	507	2690	322	806
POLR2A	1236	803	1766	1341	2327	1846	1373	971	736	1510	1855	488	1943	1012	1163	1855	1220	497	976	695	675	549	1394	1153	1271	1820	250	1398	955	608	2626	428	451	583	527	2053	775	2418	472	994	1823	1947	912	763	714	587	2797	630	592
AURKAIP1	1270	593	1426	2130	1529	862	1297	970	1002	857	895	768	1251	1315	1011	1202	922	937	963	782	1231	1197	1791	1249	626	1662	860	1896	740	978	1424	830	404	1136	1018	1546	1656	1310	879	1267	1194	1784	1418	1681	805	330	2078	640	2146
LILRA6	730	545	1162	2210	2823	972	847	478	964	986	1475	829	1422	1213	794	1227	916	1518	1228	1330	1391	637	1306	1996	1112	3381	260	2430	1708	1065	1214	834	818	635	1010	1299	1291	1273	758	1333	1232	2268	1402	1457	869	942	1079	1029	667
CTNNB1	1188	734	1812	1830	2509	1375	1069	841	975	991	1289	568	1502	1167	1127	1441	1062	696	615	826	845	926	1517	1271	1614	1585	213	1864	802	601	1636	688	688	860	868	1418	958	1729	776	1096	1623	2511	979	895	858	740	1915	628	1082
NPLOC4	1365	699	1722	1749	2125	1209	1017	822	959	1052	1458	722	1455	1256	1273	1346	1010	788	717	814	1057	943	1578	1280	1196	1464	443	1611	756	793	1848	841	497	756	818	1525	1387	1718	803	1064	1485	1981	1108	1008	981	487	1908	591	1046
FASTK	1362	612	1948	2036	1944	787	995	996	824	994	1113	800	806	1160	980	1008	751	1012	782	621	798	1361	1460	1129	1195	1596	703	1447	578	768	1670	760	665	751	1076	1389	1455	1741	1008	1527	1297	2010	1288	1496	876	361	1755	448	1643
REEP5	1092	467	1840	2108	1843	749	1087	741	1206	834	952	645	1308	1071	1122	858	796	1047	769	813	972	1258	1408	1148	1614	1606	597	1708	688	722	1154	1077	1089	814	1241	1243	1465	1380	931	1137	1378	2053	1319	1168	1049	769	1504	766	2037
IGLC2	579	680	1013	1459	3426	712	316	125	371	191	488	504	950	624	559	324	887	458	437	599	1196	1695	1069	1017	518	522	1333	3900	402	190	689	525	335	448	762	1227	1995	373	684	1879	1105	868	479	1866	354	541	34972	477	1139
RER1	1121	532	1581	2221	1981	947	980	896	989	786	1070	704	1162	1366	1086	1144	926	971	782	754	962	1208	1689	1310	1086	1613	495	1854	815	832	1456	937	766	1032	1146	1338	1230	1510	920	1208	1457	2088	1159	1303	1118	558	1750	636	1565
PIK3AP1	1134	628	1489	1699	1715	1064	729	811	1023	1148	1409	494	2022	1051	1100	1259	886	687	741	1600	1236	807	1696	1463	1875	1870	198	1902	966	860	1239	908	772	763	781	1327	785	1447	505	1083	1428	2018	821	885	1085	766	2206	814	758
FAM117A	1077	1160	1600	1332	1777	1404	1342	929	1901	1742	1134	1800	932	988	874	1313	982	1006	1115	956	1241	1180	1414	1053	1582	1033	225	1498	1699	727	1315	1225	1095	1016	1560	1195	1328	1605	882	1271	1412	1539	1039	967	807	1175	1557	1198	999
ARGLU1	901	427	2033	2471	2750	729	815	684	1195	583	952	448	703	1319	1104	1139	992	1050	707	498	633	1263	1618	1220	1534	1546	356	1702	584	555	1041	790	1032	863	1437	1458	650	1719	1074	1120	1711	3049	620	960	987	515	1962	562	1277
ARF3	976	693	1479	1568	2079	1477	1019	930	734	1128	1648	644	1968	1017	1065	1251	984	630	816	907	1123	737	1678	1470	1212	1602	199	2129	983	613	2024	748	576	788	727	1604	1080	1969	576	891	1622	1911	1057	787	888	603	1998	583	674
ATF6B	1115	658	1827	1698	2100	1419	956	828	851	1195	1445	727	1497	1217	1279	1392	1000	873	726	941	936	875	1590	1224	1372	1506	232	2157	852	722	1808	681	576	891	807	1350	1122	1782	667	1250	1424	2065	1161	874	1162	557	2006	592	881
TMEM250	1151	661	1582	1846	1559	1137	1128	798	845	859	1055	712	1173	1363	1090	1095	891	796	604	805	1163	1374	1813	1153	1059	1219	452	2015	750	861	1300	1026	542	993	1117	1337	1513	1493	678	1209	1054	1972	994	1140	904	330	1811	476	1525
TPRG1L	1333	736	1351	1919	1677	1172	1146	1065	1038	831	1235	948	1404	1126	1190	1315	1026	674	1051	712	1152	726	1663	1566	1468	1614	575	2116	858	726	1749	927	853	1224	788	1351	1276	1569	734	1201	1292	2015	1273	1228	943	685	1727	612	1441
ZMAT2	1224	699	1416	1830	1451	1089	1187	913	1463	942	1055	990	1262	1129	1091	1048	984	895	832	893	1324	948	1280	1260	1475	1451	505	1972	1025	833	1234	1148	1033	1127	1180	1046	1666	1450	1033	1111	1281	1769	1279	1289	983	1096	1587	885	1572
KDM5C	893	785	1334	1972	2735	1417	1071	828	859	821	1274	721	1322	1021	1219	1595	1191	918	831	855	836	1022	1572	1247	863	1604	197	1927	707	800	1473	550	411	957	945	1798	654	1951	821	1313	1340	2379	1112	898	1116	332	2383	690	541
ENSA	1093	533	1665	2061	1889	889	823	992	1045	847	1110	710	1046	1087	971	953	847	1015	670	679	959	1656	1401	1118	1076	1426	632	1940	689	805	1188	910	693	1104	1147	1181	1595	1548	971	1139	1292	2050	1080	1247	847	468	1719	574	1625
RILPL2	1192	557	1343	2279	1801	765	1084	1008	1250	770	1015	721	1335	1114	1088	1423	896	964	877	1033	1318	904	1469	1531	900	1915	522	1907	790	1041	1323	794	541	1188	1053	1151	1529	1507	861	1065	1458	1813	1254	1363	937	515	1609	950	1542
OGDH	1245	850	2093	1496	2359	1739	1359	825	640	1373	1823	592	1691	1106	1030	1401	1030	761	737	909	938	877	1621	1134	1179	1442	240	1800	815	633	2498	527	409	728	662	1507	1154	1892	622	1087	1551	1819	944	775	891	547	2248	539	906
SH3BP5L	1247	675	1534	1808	2347	1168	1177	966	1019	910	1317	686	2171	1259	1009	1284	991	801	866	836	1208	848	1552	1484	910	1535	257	2023	741	870	1547	1051	609	1215	948	1358	1323	1457	913	1059	1421	1791	1567	1004	836	617	1905	751	1433
PPP1CC	999	605	1795	2054	1774	947	861	791	971	696	914	611	880	1121	1099	1069	1006	910	662	705	974	1540	1555	1274	1835	1585	359	1713	680	727	1168	981	1101	919	1123	1239	1028	1441	924	1168	1419	2201	861	1176	1019	707	1899	551	1496
EMILIN2	1107	553	1847	1807	1812	1264	765	715	1119	1268	1643	605	2366	1369	898	1079	893	791	706	1331	1197	542	1784	1393	968	1805	237	2292	830	830	2078	843	456	471	1083	1316	1579	1439	672	865	1552	1745	1511	1175	961	513	1583	647	974
ARHGEF40	1133	563	1194	1842	3213	1187	1395	1043	806	675	1926	760	1554	1404	1289	1150	1154	987	1008	810	859	310	1613	1248	903	1607	281	2151	1495	677	2232	580	528	2280	903	1490	809	1531	765	1085	1682	1897	1299	1078	792	789	1216	715	793
WTAP	1061	538	1478	2130	1871	908	786	861	1047	669	975	577	1258	1207	1101	1132	1086	883	797	1070	1091	1084	1495	1331	1775	1468	344	1838	764	812	1184	975	953	1031	1052	1260	986	1373	738	1112	1285	2117	1360	1341	1020	706	1810	754	1602
KHDRBS1	1097	709	1789	1914	1908	1371	924	880	949	941	1354	513	1277	1241	1137	1250	1040	758	749	806	837	1162	1510	1227	1339	1470	259	2031	728	676	1450	667	588	823	1009	1299	1048	1610	894	1295	1476	2330	803	1016	870	588	1872	510	1283
LYST	1097	558	1391	1984	2363	834	1038	986	1142	750	1733	526	1718	1136	1230	1710	1339	675	817	805	648	599	1238	1321	1617	2118	279	1687	782	747	1190	711	717	852	897	1766	801	1937	658	943	1696	2006	900	708	1146	678	2067	823	886
LTBR	1061	499	1328	2180	1404	1012	832	919	1311	865	1215	667	1692	1472	943	1173	944	1007	945	1046	1201	566	1673	1428	1040	1703	317	2074	1206	913	1431	1079	639	1131	1024	1246	1419	1142	780	867	1544	1937	1679	1421	1228	638	1360	721	1056
SART1	1525	677	1722	1499	1654	1395	1130	986	812	1093	1232	657	1819	1166	1060	1282	1045	733	842	940	1123	850	1538	1306	723	1683	413	1804	846	772	1937	640	367	745	746	1589	1449	1598	1073	1109	1347	2026	1202	1375	879	308	1920	543	1318
TBC1D1	1042	510	1235	1824	1892	1192	1241	899	884	762	1516	607	1691	1257	1191	1354	964	817	910	851	1143	893	1429	1342	1346	1709	343	1776	847	830	1400	811	715	1048	806	1706	1192	1694	657	1140	1308	1644	1205	1144	1090	744	1921	912	994
KARS	999	702	1885	1938	1608	1221	951	724	880	887	1017	829	1009	1171	1127	1093	892	772	675	887	1132	1375	1460	1203	1303	1421	477	1926	693	625	1361	1072	725	672	891	1369	1571	1388	829	1211	1177	1990	966	1122	905	850	1778	464	1137
PSMB10	1116	636	1588	1782	1336	1159	1090	945	983	1087	1141	665	1716	1213	917	1058	860	904	799	1113	1484	1560	1653	1160	768	1413	586	1792	769	977	1484	889	359	930	881	1248	1424	1220	729	1045	1366	1939	1341	1165	1096	314	1798	496	1786
ELF4	919	759	1515	1939	2128	1340	1076	816	986	1152	1547	538	1565	1122	1120	1332	994	927	844	1132	1179	988	1685	1246	1492	1661	116	2066	954	671	1498	881	631	932	847	1437	834	1611	543	1138	1536	1833	982	654	1241	539	2052	700	602
EMC10	1053	660	2060	2005	1663	1300	874	727	838	931	1203	724	1193	1098	977	950	721	878	754	803	1086	1188	1787	1090	1046	1290	516	1624	681	830	1531	975	471	846	913	1277	1499	1370	833	1209	1188	1939	1231	1143	873	416	1613	480	1315
HSPA1A	1741	525	1266	1548	1779	1376	1729	1258	807	1205	1429	703	4198	1188	1124	1603	1056	691	956	1068	1045	325	1459	1469	773	1612	258	1546	1173	880	2481	545	315	806	510	1875	1460	1681	590	1045	1490	1493	1382	1491	825	308	2360	790	1317
RALBP1	1084	642	1249	2298	1823	1135	1344	934	1358	842	1164	797	1322	1073	1133	1346	1017	687	781	806	1057	706	1708	1263	1293	1487	136	1937	824	810	1387	691	664	1188	942	1750	751	1585	661	879	1359	1985	953	888	1188	586	1815	892	703
CD300E	1125	437	2482	1456	2382	1282	823	536	1268	1409	1821	507	1807	1029	1106	625	1013	1263	779	1802	795	630	1709	1171	789	2301	190	2429	992	894	1890	1042	513	355	947	1220	1962	892	507	1088	1704	2120	1361	727	903	528	1309	581	655
PLCG2	1076	781	1217	1682	2308	1293	1183	952	947	956	1541	635	2101	1230	1228	1657	1208	675	856	762	796	622	1427	1591	1420	1920	276	1877	945	758	1808	676	684	800	731	1564	872	1898	683	1043	1570	1985	1030	932	950	851	2181	906	860
WDR26	1090	668	1502	1666	2187	1142	1058	1011	1368	1061	1496	771	1405	1253	1143	1435	1175	884	918	827	828	843	1569	1453	1500	1574	309	1844	876	764	1358	821	780	919	1112	1523	954	1839	781	1162	1651	1882	960	1058	1041	624	1970	921	1057
[truncated: 55,582 more rows]
[truncated: 121 more columns]
