# Supplementary material for: Patients with post-COVID-19 condition show minor blood transcriptomic changes, with altered erythrocyte gene expression in a male subgroup
Source: Front Immunol. 2025 Mar 21;16:1500997. doi: 10.3389/fimmu.2025.1500997 (PMC11968430; doi:10.3389/fimmu.2025.1500997)
Supplement: Supplementary file 3 [file DataSheet1.zip › Metadata.cvs.csv]

#NAME	Group	Age	Gender
S_1	Long_Covid	58	Male
S_2	Recov	55	Female
S_3	Long_Covid	46	Male
S_4	Long_Covid	57	Female
S_5	Recov	34	Female
S_6	Ctrl	66	Female
S_7	Ctrl	60	Female
S_8	Ctrl	59	Female
S_9	Recov	36	Female
S_10	Ctrl	62	Male
S_11	Long_Covid	45	Male
S_12	Recov	52	Female
S_13	Long_Covid	44	Male
S_14	Ctrl	37	Male
S_15	Recov	45	Female
S_16	Recov	52	Female
S_17	Recov	53	Female
S_18	Ctrl	38	Female
S_19	Ctrl	46	Female
S_20	Long_Covid	45	Female
S_21	Ctrl	51	Female
S_22	Ctrl	32	Female
S_23	Ctrl	58	Female
S_24	Ctrl	46	Female
S_25	Long_Covid	32	Male
S_26	Ctrl	45	Female
S_27	Ctrl	38	Female
S_28	Long_Covid	38	Female
S_29	Long_Covid	35	Female
S_30	Ctrl	65	Female
S_31	Long_Covid	58	Male
S_32	Ctrl	40	Female
S_33	Ctrl	28	Female
S_34	Long_Covid	41	Female
S_35	Recov	47	Female
S_36	Recov	29	Female
S_37	Long_Covid	48	Male
S_38	Recov	49	Female
S_39	Ctrl	39	Female
S_40	Ctrl	52	Female
S_41	Recov	56	Male
S_42	Ctrl	28	Female
S_43	Ctrl	62	Female
S_44	Long_Covid	35	Female
S_45	Long_Covid	59	Female
S_46	Recov	42	Male
S_47	Ctrl	34	Female
S_48	Ctrl	43	Female
S_49	Ctrl	61	Male
S_50	Ctrl	33	Male
S_51	Recov	59	Female
S_52	Recov	51	Female
S_53	Ctrl	59	Female
S_54	Ctrl	46	Female
S_55	Long_Covid	61	Female
S_56	Recov	52	Male
S_57	Recov	44	Female
S_58	Recov	33	Male
S_59	Long_Covid	31	Female
S_60	Recov	60	Male
S_61	Ctrl	43	Male
S_62	Long_Covid	62	Female
S_63	Recov	47	Female
S_64	Recov	60	Female
S_65	Long_Covid	59	Female
S_66	Recov	26	Male
S_67	Recov	52	Female
S_68	Long_Covid	38	Female
S_69	Ctrl	48	Female
S_70	Recov	37	Female
S_71	Long_Covid	51	Female
S_72	Ctrl	61	Male
S_73	Recov	44	Female
S_74	Long_Covid	50	Female
S_75	Recov	51	Female
S_76	Ctrl	57	Male
S_77	Recov	37	Male
S_78	Ctrl	64	Male
S_79	Long_Covid	57	Male
S_80	Recov	45	Female
S_81	Ctrl	46	Female
S_82	Recov	37	Female
S_83	Ctrl	30	Female
S_84	Ctrl	30	Male
S_85	Recov	56	Male
S_86	Long_Covid	48	Female
S_87	Recov	45	Male
S_88	Recov	35	Female
S_89	Ctrl	45	Female
S_90	Ctrl	33	Male
S_91	Long_Covid	36	Female
S_92	Long_Covid	30	Male
S_93	Long_Covid	32	Female
S_94	Recov	36	Female
S_95	Recov	40	Male
S_96	Ctrl	43	Female
S_97	Ctrl	59	Female
S_98	Long_Covid	57	Female
S_99	Ctrl	53	Female
S_100	Ctrl	55	Female
S_101	Recov	44	Female
S_102	Recov	33	Female
S_103	Recov	57	Male
S_104	Long_Covid	48	Female
S_105	Recov	42	Female
S_106	Long_Covid	49	Male
S_107	Long_Covid	28	Female
S_108	Long_Covid	50	Female
S_109	Ctrl	42	Female
S_110	Ctrl	48	Male
S_111	Long_Covid	28	Male
S_112	Ctrl	52	Female
S_113	Ctrl	64	Male
S_114	Ctrl	59	Female
S_115	Ctrl	28	Male
S_116	Ctrl	59	Female
S_117	Recov	45	Female
S_118	Recov	35	Female
S_119	Long_Covid	35	Female
S_120	Long_Covid	32	Male
S_121	Long_Covid	59	Female
S_122	Long_Covid	62	Female
S_123	Recov	54	Male
S_124	Ctrl	52	Female
S_125	Ctrl	26	Male
S_126	Recov	49	Male
S_127	Recov	35	Female
S_128	Ctrl	44	Female
S_129	Long_Covid	57	Female
S_130	Ctrl	26	Female
S_131	Long_Covid	54	Female
S_132	Long_Covid	45	Female
S_133	Recov	39	Female
S_134	Recov	52	Male
S_135	Recov	54	Female
S_136	Long_Covid	52	Female
S_137	Long_Covid	37	Female
S_138	Long_Covid	47	Male
S_139	Long_Covid	52	Male
S_140	Recov	32	Female
S_141	Long_Covid	45	Female
S_142	Ctrl	54	Female
S_143	Ctrl	26	Female
S_144	Recov	53	Female
S_145	Recov	58	Female
S_146	Recov	27	Female
S_147	Long_Covid	62	Female
S_148	Ctrl	62	Female
S_149	Ctrl	56	Female
S_150	Long_Covid	36	Female
S_151	Ctrl	29	Female
S_152	Long_Covid	59	Male
S_153	Recov	59	Female
S_154	Recov	45	Male
S_155	Recov	47	Female
S_156	Long_Covid	32	Female
S_157	Recov	37	Female
S_158	Long_Covid	40	Female
S_159	Ctrl	45	Female
S_160	Recov	54	Female
S_161	Ctrl	22	Female
S_162	Ctrl	31	Female
S_163	Long_Covid	44	Female
S_164	Ctrl	49	Female
S_165	Recov	39	Female
S_166	Recov	54	Female
S_167	Recov	59	Female
S_168	Ctrl	48	Female
S_169	Ctrl	38	Female
S_170	Ctrl	62	Male
